# Supplementary material for: The dynamics of deltamethrin resistance evolution in Aedes albopictus has an impact on fitness and dengue virus type-2 vectorial capacity
Source: BMC Biol. 2023 Sep 13;21:194. doi: 10.1186/s12915-023-01693-0 (PMC10500878; doi:10.1186/s12915-023-01693-0)
Supplement: Supplementary file 2 — Additional file 2: Data S1. Excel spreadsheet containing, in separate sheets, the numerical values that were used to generate graphs, histograms etc. for Figure panels 1C, 2A-K, 3G, 3H, 3J, 3K, 4A-F, 5B, S1A and S2B-L. [file 12915_2023_1693_MOESM2_ESM.xlsx]

## Sheet: Fig. 1C
Larval LC50 (95%CI) (mg/L)
Strains	Mean	Upper limit	Lower limit
Lab-S	0.002	0.002	0.001
Lab-R30	0.054	0.061	0.048
R30-1532T	0.035	0.049	0.006
R30-1534S	0.119	0.14	0.102
R30-M	0.068	0.035	0.091
Adult mortality (95%CI) (%)
Strains	Mean	Upper limit	Lower limit
Lab-S	100	100	100
Lab-R30	68.55	79.34	57.76
R30-1532T	40	46.59	33.41
R30-1534S	36.17	46.89	25.45
R30-M	38.58	36.73	40.43

## Sheet: Fig. 2A
Pupation rate (%)
days	Lab-S			Lab-R30			R30-1532T			R30-1534S			R30-M
5	0	0	0	1.85185	0	0	0	0	0	0	0	0	2.13	0	0
6	14.8936	17.3077	12	9.25926	22	5.55556	18	15.5556	9.80392	2	2	9.80392	10.6	4	2.08
7	59.5745	63.4615	46	35.1852	38	29.6296	28	40	35.2941	20	18	17.6471	38.3	30	29.2
8	85.1064	82.6923	72	46.2963	62	55.5556	38	53.3333	52.9412	38	38	37.2549	61.7	54	54.2
9	95.7447	90.3846	78	64.8148	76	72.2222	44	66.6667	68.6274	50	48	52.9412	72.3	76	70.8
10	95.7447	90.3846	90	74.0741	78	77.7778	70	80	76.4706	60	56	62.7451	89.4	80	77.1
11	95.7447	98.0769	94	81.4815	84	88.8889	74	84.4444	80.3922	68	62	70.5882	89.4	86	81.3
12	95.7447	98.0769	96	85.1852	88	90.7407	76	93.3333	82.3529	70	70	76.4706	93.6	86	87.5
13	97.8723	100	98	87.037	92	92.5926	78	97.7778	86.2745	76	74	82.3529	95.7	88	89.6
14	97.8723	100	100	88.8889	96	94.4444	82	97.7778	86.2745	78	84	82.3529	95.7	88	91.7
15	97.8723	100	100	88.8889	96	94.4444	84	97.7778	86.2745	80	86	82.3529	95.7	88	91.7
16	97.8723	100	100	88.8889	96	94.4444	84	97.7778	86.2745	80	88	84.3137	95.7	88	91.7
17	97.8723	100	100	88.8889	96	94.4444	84	97.7778	86.2745	80	88	84.3137	95.7	88	91.7
18	97.8723	100	100	88.8889	96	94.4444	84	97.7778	86.2745	80	88	84.3137	95.7	88	91.7
19	97.8723	100	100	88.8889	96	94.4444	84	97.7778	86.2745	80	90	84.3137	95.7	88	91.7

## Sheet: Fig. 2B
Eclosion rate (%)
days	Lab-S			Lab-R30			R30-1532T			R30-1534S			R30-M
1	4.34783	15.3846	6	4.16667	18.75	5.88235	7.14286	6.81818	9.09091	2.5	0	4.65116	4.44	0	0
2	41.3043	51.9231	42	22.9167	29.1667	19.6078	30.9524	29.5454	27.2727	17.5	8.88889	16.2791	31.1	25	18.2
3	82.6087	76.9231	64	47.9167	60.4167	47.0588	38.0952	47.7273	54.5455	37.5	35.5556	39.5349	53.3	52.3	50
4	95.6522	86.5385	76	70.8333	75	70.5882	52.3809	65.9091	70.4545	55	48.8889	53.4884	77.8	79.5	75
5	97.8261	90.3846	80	77.0833	79.1667	80.3922	61.9048	75	86.3636	62.5	57.7778	67.4419	82.2	93.2	88.6
6	97.8261	94.2308	92	83.3333	83.3333	82.3529	85.7143	84.0909	88.6364	80	66.6667	76.7442	86.7	97.7	93.2
7	97.8261	98.0769	94	89.5833	87.5	92.1569	92.8571	88.6364	93.1818	85	73.3333	86.0465	88.9	100	93.2
8	100	100	96	95.8333	93.75	92.1569	95.2381	95.4545	95.4545	95	80	88.3721	91.1	100	95.5
9	100	100	98	97.9167	95.8333	94.1176	95.2381	100	100	95	88.8889	93.0233	91.1	100	95.5
10	100	100	98	97.9167	95.8333	96.0784	97.6191	100	100	100	93.3333	93.0233	91.1	100	97.7
11	100	100	98	97.9167	95.8333	96.0784	100	100	100	100	93.3333	93.0233	91.1	100	97.7
12	100	100	98	97.9167	95.8333	96.0784	100	100	100	100	95.5556	93.0233	91.1	100	97.7
13	100	100	98	97.9167	95.8333	96.0784	100	100	100	100	95.5556	93.0233	91.1	100	97.7
14	100	100	98	97.9167	95.8333	96.0784	100	100	100	100	95.5556	93.0233	91.1	100	97.7
15	100	100	98	97.9167	95.8333	96.0784	100	100	100	100	97.7778	93.0233	91.1	100	97.7

## Sheet: Fig. 2C
Larval and pupal developmental time
Strain	Lab-S			Lab-R30			R30-1532T			R30-1534S			R30-M
Larval	7.45652	7.59615	8.14	8.54167	8.375	8.56863	8.95238	8.56818	8.29546	9.225	10.0889	9.18605	8.22222	8.27273	8.63636
Pupal	2.36957	2.26923	2.24776	2.43706	2.125	2.34974	2.47619	2.5	2.45454	2.475	1.43384	2.16395	2.11924	2.25	2.13108

## Sheet: Fig. 2D
Pupation rate of larvae and eclosion rate of pupae
Strain	Lab-S			Lab-R30			R30-1532T			R30-1534S			R30-M
Pupation	97.8723	100	100	88.8889	96	94.4444	84	97.7778	86.2745	80	90	84.3137	95.7	88	91.7
Eclosion	100	100	98	97.9167	95.8333	96.0784	100	100	100	100	97.7778	93.0233	91.1	100	97.7

## Sheet: Fig. 2E
Survival curves of female adults
Days elapsed	Lab-S	Lab-R30	R30-1532T	R30-1534S	R30-M
21	1
29	1
34	1
39	1
43	1
43	1
43	1
43	1
43	1
43	1
44	1
49	1
49	1
49	1
49	1
49	1
50	1
50	1
50	1
50	1
50	1
50	1
50	1
50	1
50	1
51	1
51	1
51	1
53	1
54	1
54	1
57	1
57	1
58	1
58	1
58	1
58	1
60	1
63	1
68	1
14		1
19		1
19		1
30		1
30		1
31		1
32		1
34		1
34		1
34		1
34		1
35		1
36		1
36		1
36		1
38		1
39		1
40		1
40		1
40		1
41		1
42		1
42		1
42		1
43		1
43		1
43		1
43		1
43		1
43		1
45		1
45		1
50		1
50		1
50		1
50		1
54		1
55		1
56		1
56		1
18			1
28			1
30			1
30			1
31			1
32			1
32			1
32			1
32			1
34			1
34			1
34			1
35			1
35			1
36			1
36			1
37			1
38			1
38			1
38			1
39			1
39			1
39			1
39			1
40			1
40			1
40			1
40			1
41			1
41			1
41			1
41			1
41			1
41			1
41			1
42			1
42			1
42			1
43			1
43			1
10				1
28				1
31				1
32				1
32				1
32				1
32				1
32				1
33				1
34				1
34				1
35				1
35				1
36				1
36				1
37				1
37				1
37				1
38				1
38				1
38				1
38				1
39				1
39				1
39				1
41				1
41				1
42				1
44				1
44				1
44				1
44				1
45				1
45				1
45				1
45				1
45				1
46				1
46				1
46				1
28					1
34					1
36					1
37					1
37					1
38					1
39					1
39					1
39					1
40					1
42					1
44					1
48					1
48					1
48					1
49					1
49					1
50					1
50					1
53					1
56					1
56					1
56					1
59					1
59					1
59					1
59					1
59					1
59					1
60					1
60					1
60					1
60					1
60					1
61					1
61					1
61					1
61					1
61					1
62					1

## Sheet: Fig. 2F
Survival curves of male adults
Days elapsed	Lab-S	Lab-R30	R30-1532T	R30-1534S	R30-M
15	1
20	1
21	1
22	1
27	1
31	1
31	1
32	1
32	1
32	1
34	1
34	1
34	1
35	1
35	1
35	1
36	1
36	1
36	1
36	1
37	1
37	1
37	1
38	1
38	1
38	1
38	1
38	1
38	1
38	1
38	1
38	1
38	1
41	1
41	1
41	1
42	1
46	1
48	1
48	1
11		1
11		1
12		1
12		1
12		1
12		1
12		1
12		1
13		1
13		1
15		1
15		1
21		1
23		1
24		1
27		1
28		1
28		1
29		1
30		1
32		1
33		1
34		1
34		1
34		1
34		1
34		1
35		1
35		1
35		1
35		1
35		1
36		1
36		1
36		1
37		1
38		1
39		1
40		1
42		1
7			1
11			1
11			1
11			1
12			1
12			1
12			1
13			1
13			1
14			1
14			1
18			1
19			1
20			1
21			1
23			1
23			1
27			1
27			1
28			1
32			1
35			1
35			1
35			1
35			1
35			1
35			1
36			1
36			1
37			1
37			1
39			1
39			1
39			1
39			1
40			1
40			1
40			1
40			1
41			1
5				1
7				1
10				1
11				1
11				1
12				1
12				1
12				1
12				1
15				1
15				1
15				1
17				1
17				1
17				1
21				1
21				1
21				1
22				1
22				1
23				1
23				1
23				1
23				1
24				1
28				1
28				1
28				1
30				1
31				1
31				1
31				1
32				1
33				1
33				1
33				1
34				1
34				1
35				1
35				1
10					1
11					1
17					1
17					1
18					1
27					1
28					1
28					1
29					1
30					1
30					1
33					1
35					1
35					1
36					1
37					1
37					1
37					1
37					1
37					1
37					1
40					1
40					1
41					1
42					1
42					1
42					1
44					1
44					1
44					1
45					1
45					1
46					1
46					1
46					1
47					1
47					1
49					1
51					1
53					1

## Sheet: Fig. 2G
Weight of adults
Strain	Lab-S				Lab-R30				R30-1532T				R30-1534S				R30-M
Male adults	0.000375	0.000438	0.000338	0.000338	0.000375	0.00045	0.000388	0.000363	0.0004	0.000438	0.000375	0.00035	0.000388	0.000438	0.000388	0.000388	0.00039	0.00039	0.0004	0.0004
Female adults	0.000938	0.001213	0.001188	0.001238	0.000971	0.001214	0.001229	0.001114	0.001114	0.001114	0.001129	0.0011	0.000913	0.000963	0.000913	0.0009	0.001113	0.00095	0.001217	0.00115

## Sheet: Fig. 2H
Wing size of male adults						Wing size of female adults
NO.	Lab-S	Lab-R30	R30-1532T	R30-1534S	R30-M	NO.	Lab-S	Lab-R30	R30-1532T	R30-1534S	R30-M
1	2.62	2.6	2.59	2.69	2.45	1	3.16	3.13	3.06	3.04	3.17299
2	2.58	2.51	2.57	2.47	2.45	2	3.11	3.11	3.05	3.03	3.16457
3	2.53	2.51	2.52	2.43	2.43	3	3.09	3.06	3.03	3	3.07655
4	2.52	2.49	2.48	2.42	2.42	4	3.05	3.06	2.97	2.99	3.07432
5	2.51	2.47	2.48	2.42	2.42	5	3.04	3.05	2.93	2.98	3.07072
6	2.49	2.42	2.45	2.42	2.41	6	3.04	3.05	2.92	2.94	3.0145
7	2.44	2.41	2.43	2.38	2.41	7	3.02	3.04	2.92	2.93	3.00822
8	2.42	2.4	2.4	2.33	2.39	8	3.01	2.99	2.89	2.9	2.99578
9	2.41	2.38	2.39	2.32	2.39	9	3.01	2.99	2.89	2.9	2.98386
10	2.39	2.37	2.38	2.31	2.39	10	3	2.98	2.89	2.89	2.97194
11	2.36	2.35	2.35	2.3	2.37	11	2.99	2.97	2.83	2.85	2.9571
12	2.35	2.34	2.34	2.25	2.37	12	2.97	2.97	2.83	2.83	2.9553
13	2.34	2.34	2.32	2.25	2.35	13	2.97	2.97	2.82	2.83	2.95456
14	2.33	2.32	2.31	2.25	2.34	14	2.95	2.92	2.79	2.82	2.95053
15	2.32	2.31	2.3	2.25	2.33	15	2.95	2.92	2.78	2.82	2.91905
16	2.31	2.29	2.3	2.24	2.3	16	2.93	2.91	2.76	2.82	2.91286
17	2.3	2.25	2.27	2.24	2.29	17	2.93	2.9	2.76	2.81	2.89815
18	2.26	2.23	2.24	2.23	2.29	18	2.93	2.9	2.76	2.81	2.88447
19	2.24	2.22	2.23	2.22	2.29	19	2.92	2.87	2.76	2.8	2.86902
20	2.23	2.21	2.22	2.21	2.28	20	2.92	2.82	2.75	2.8	2.86401
21	2.22	2.17	2.22	2.21	2.28	21	2.9	2.82	2.75	2.76	2.85676
22	2.2	2.16	2.2	2.2	2.26	22	2.88	2.81	2.73	2.74	2.84471
23	2.18	2.16	2.13	2.2	2.26	23	2.84	2.8	2.73	2.74	2.81701
24	2.18	2.16	2.12	2.18	2.25	24	2.78	2.8	2.73	2.71	2.8163
25	2.12	2.16	2.09	2.17	2.24	25	2.76	2.79	2.72	2.69	2.80409
26	2.08	2.15	2.09	2.16	2.22	26	2.74	2.78	2.71	2.69	2.79374
27	2.05	2.05	2.05	2.15	2.21	27	2.73	2.78	2.71	2.59	2.78528
28	2.03	2	2.05	2.11	2.16	28	2.71	2.75	2.61	2.58	2.75233
29	2.03	1.98	2.04	2.1	2.09	29	2.64	2.71	2.59	2.53	2.69188
30	2.01	1.96	1.91	1.96	2.09	30	2.63	2.56	2.59	2.51	2.64227

## Sheet: Fig. 2I
Egg count
NO.	Lab-S	Lab-R30	R30-1532T	R30-1534S	R30-M
1	48	22	42	48	32
2	53	39	52	52	55
3	63	43	60	63	62
4	68	45	60	69	68
5	72	49	62	72	75
6	73	49	70	74	76
7	74	51	70	77	77
8	78	52	74	80	78
9	79	52	80	80	81
10	80	58	80	82	82
11	80	63	81	82	83
12	80	65	82	85	85
13	81	66	86	88	86
14	82	67	87	89	86
15	83	67	87	90	88
16	85	69	89	91	90
17	87	73	90	92	94
18	88	73	94	92	94
19	90	79	97	92	94
20	91	86	97	93	95
21	92	87	100	93	98
22	93	87	101	94	99
23	94	88	103	96	100
24	94	90	104	97	103
25	94	90	105	98	103
26	95	92	105	98	104
27	96	92	105	98	105
28	99	93	107	100	105
29	100	94	107	102	106
30	102	94	108	103	107
31	102	100	110	106	107
32	105	106	115	106	109
33	105	107	115	108	110
34	112	108	116	109	110
35	112	114	118	110	112
36	116	118	120	111	112
37	116	120	121	112	112
38	120	123	125	112	114
39	120	123	130	113	120
40	125	131	132	116	124

[truncated: 23 more sheets: Fig. 2J, Fig. 2K, Fig. 3G, Fig. 3H, Fig. 3J, Fig. 3K, Fig. 4A-C, Fig. 4D, Fig. 4E, Fig. 4F, Fig. 5, Fig. S1A, Fig. S2B, Fig. S2C, Fig. S2D, Fig. S2E, Fig. S2F, Fig. S2G, Fig. S2H, Fig. S2I …]
