# Supplementary material for: The dynamics of deltamethrin resistance evolution in Aedes albopictus has an impact on fitness and dengue virus type-2 vectorial capacity
Source: BMC Biol. 2023 Sep 13;21:194. doi: 10.1186/s12915-023-01693-0 (PMC10500878; doi:10.1186/s12915-023-01693-0)
Supplement: Supplementary file 3 — Additional file 3: Data S2. The structures of the mutant proteins I1532T performed in this study were optimized by MD simulation using AMBER16. [file 12915_2023_1693_MOESM3_ESM.pdb]

ATOM      1  N   TRP     1      58.727   5.759  40.729  1.00  0.00           N  
ATOM      2  CA  TRP     1      59.654   6.410  39.791  1.00  0.00           C  
ATOM      3  C   TRP     1      59.171   6.484  38.348  1.00  0.00           C  
ATOM      4  O   TRP     1      58.472   5.593  37.933  1.00  0.00           O  
ATOM      5  CB  TRP     1      61.012   5.758  39.998  1.00  0.00           C  
ATOM      6  CG  TRP     1      62.070   6.524  39.228  1.00  0.00           C  
ATOM      7  CD1 TRP     1      62.711   7.600  39.701  1.00  0.00           C  
ATOM      8  CD2 TRP     1      62.513   6.313  37.835  1.00  0.00           C  
ATOM      9  CE2 TRP     1      63.456   7.357  37.520  1.00  0.00           C  
ATOM     10  CE3 TRP     1      62.359   5.373  36.804  1.00  0.00           C  
ATOM     11  NE1 TRP     1      63.452   8.130  38.657  1.00  0.00           N  
ATOM     12  CZ2 TRP     1      64.190   7.547  36.306  1.00  0.00           C  
ATOM     13  CZ3 TRP     1      63.066   5.534  35.548  1.00  0.00           C  
ATOM     14  CH2 TRP     1      63.945   6.574  35.341  1.00  0.00           C  
ATOM     15  HA  TRP     1      59.802   7.437  40.125  1.00  0.00           H  
ATOM     16  HB2 TRP     1      61.257   5.907  41.050  1.00  0.00           H  
ATOM     17  HB3 TRP     1      60.984   4.696  39.756  1.00  0.00           H  
ATOM     18  HD1 TRP     1      62.577   8.034  40.681  1.00  0.00           H  
ATOM     19  HE1 TRP     1      63.964   8.988  38.808  1.00  0.00           H  
ATOM     20  HE3 TRP     1      61.720   4.520  36.980  1.00  0.00           H  
ATOM     21  HZ2 TRP     1      64.754   8.452  36.139  1.00  0.00           H  
ATOM     22  HZ3 TRP     1      62.971   4.683  34.890  1.00  0.00           H  
ATOM     23  HH2 TRP     1      64.474   6.708  34.408  1.00  0.00           H  
ATOM     24  H1  TRP     1      58.871   4.759  40.729  1.00  0.00           H  
ATOM     25  H2  TRP     1      57.814   5.976  40.353  1.00  0.00           H  
ATOM     26  H3  TRP     1      58.785   6.098  41.679  1.00  0.00           H  
ATOM     27  N   GLN     2      59.646   7.492  37.576  1.00  0.00           N  
ATOM     28  CA  GLN     2      59.263   7.707  36.128  1.00  0.00           C  
ATOM     29  C   GLN     2      60.384   8.281  35.254  1.00  0.00           C  
ATOM     30  O   GLN     2      61.328   8.981  35.734  1.00  0.00           O  
ATOM     31  CB  GLN     2      57.970   8.541  35.836  1.00  0.00           C  
ATOM     32  CG  GLN     2      56.768   7.556  35.691  1.00  0.00           C  
ATOM     33  CD  GLN     2      55.362   8.141  35.586  1.00  0.00           C  
ATOM     34  NE2 GLN     2      54.537   7.894  36.567  1.00  0.00           N  
ATOM     35  OE1 GLN     2      55.065   9.006  34.730  1.00  0.00           O  
ATOM     36  H   GLN     2      60.372   8.090  37.943  1.00  0.00           H  
ATOM     37  HA  GLN     2      59.073   6.725  35.695  1.00  0.00           H  
ATOM     38  HB2 GLN     2      57.804   9.336  36.563  1.00  0.00           H  
ATOM     39  HB3 GLN     2      58.150   9.003  34.865  1.00  0.00           H  
ATOM     40  HG2 GLN     2      56.914   6.939  34.804  1.00  0.00           H  
ATOM     41  HG3 GLN     2      56.884   6.903  36.556  1.00  0.00           H  
ATOM     42 HE21 GLN     2      53.657   8.380  36.662  1.00  0.00           H  
ATOM     43 HE22 GLN     2      54.725   7.178  37.254  1.00  0.00           H  
ATOM     44  N   GLY     3      60.359   8.161  33.927  1.00  0.00           N  
ATOM     45  CA  GLY     3      61.472   8.678  33.097  1.00  0.00           C  
ATOM     46  C   GLY     3      61.311  10.194  32.646  1.00  0.00           C  
ATOM     47  O   GLY     3      60.239  10.658  32.483  1.00  0.00           O  
ATOM     48  H   GLY     3      59.632   7.623  33.476  1.00  0.00           H  
ATOM     49  HA2 GLY     3      62.465   8.585  33.538  1.00  0.00           H  
ATOM     50  HA3 GLY     3      61.554   7.974  32.269  1.00  0.00           H  
ATOM     51  N   TRP     4      62.391  10.946  32.403  1.00  0.00           N  
ATOM     52  CA  TRP     4      62.427  12.383  32.300  1.00  0.00           C  
ATOM     53  C   TRP     4      61.759  12.871  30.987  1.00  0.00           C  
ATOM     54  O   TRP     4      61.015  13.846  30.977  1.00  0.00           O  
ATOM     55  CB  TRP     4      63.937  12.853  32.307  1.00  0.00           C  
ATOM     56  CG  TRP     4      64.170  14.340  32.547  1.00  0.00           C  
ATOM     57  CD1 TRP     4      64.301  15.315  31.586  1.00  0.00           C  
ATOM     58  CD2 TRP     4      64.220  15.028  33.869  1.00  0.00           C  
ATOM     59  CE2 TRP     4      64.529  16.370  33.535  1.00  0.00           C  
ATOM     60  CE3 TRP     4      63.953  14.694  35.187  1.00  0.00           C  
ATOM     61  NE1 TRP     4      64.503  16.484  32.198  1.00  0.00           N  
ATOM     62  CZ2 TRP     4      64.609  17.345  34.494  1.00  0.00           C  
ATOM     63  CZ3 TRP     4      64.096  15.720  36.180  1.00  0.00           C  
ATOM     64  CH2 TRP     4      64.417  17.036  35.839  1.00  0.00           C  
ATOM     65  H   TRP     4      63.218  10.430  32.669  1.00  0.00           H  
ATOM     66  HA  TRP     4      61.873  12.754  33.162  1.00  0.00           H  
ATOM     67  HB2 TRP     4      64.504  12.341  33.084  1.00  0.00           H  
ATOM     68  HB3 TRP     4      64.447  12.549  31.393  1.00  0.00           H  
ATOM     69  HD1 TRP     4      64.193  15.289  30.512  1.00  0.00           H  
ATOM     70  HE1 TRP     4      64.615  17.392  31.770  1.00  0.00           H  
ATOM     71  HE3 TRP     4      63.711  13.691  35.506  1.00  0.00           H  
ATOM     72  HZ2 TRP     4      64.950  18.336  34.236  1.00  0.00           H  
ATOM     73  HZ3 TRP     4      63.741  15.518  37.180  1.00  0.00           H  
ATOM     74  HH2 TRP     4      64.491  17.809  36.590  1.00  0.00           H  
ATOM     75  N   ALA     5      61.822  12.064  29.878  1.00  0.00           N  
ATOM     76  CA  ALA     5      61.089  12.291  28.620  1.00  0.00           C  
ATOM     77  C   ALA     5      59.532  12.169  28.740  1.00  0.00           C  
ATOM     78  O   ALA     5      58.752  12.899  28.156  1.00  0.00           O  
ATOM     79  CB  ALA     5      61.661  11.335  27.513  1.00  0.00           C  
ATOM     80  H   ALA     5      62.443  11.267  29.886  1.00  0.00           H  
ATOM     81  HA  ALA     5      61.300  13.331  28.371  1.00  0.00           H  
ATOM     82  HB1 ALA     5      61.369  11.819  26.581  1.00  0.00           H  
ATOM     83  HB2 ALA     5      62.744  11.225  27.579  1.00  0.00           H  
ATOM     84  HB3 ALA     5      61.316  10.314  27.676  1.00  0.00           H  
ATOM     85  N   ASN     6      59.154  11.161  29.547  1.00  0.00           N  
ATOM     86  CA  ASN     6      57.735  10.987  30.010  1.00  0.00           C  
ATOM     87  C   ASN     6      57.326  12.172  30.902  1.00  0.00           C  
ATOM     88  O   ASN     6      56.225  12.689  30.767  1.00  0.00           O  
ATOM     89  CB  ASN     6      57.612   9.645  30.733  1.00  0.00           C  
ATOM     90  CG  ASN     6      56.170   9.163  30.854  1.00  0.00           C  
ATOM     91  ND2 ASN     6      55.908   8.002  31.305  1.00  0.00           N  
ATOM     92  OD1 ASN     6      55.223   9.762  30.392  1.00  0.00           O  
ATOM     93  H   ASN     6      59.921  10.643  29.949  1.00  0.00           H  
ATOM     94  HA  ASN     6      57.066  11.046  29.151  1.00  0.00           H  
ATOM     95  HB2 ASN     6      58.195   8.889  30.207  1.00  0.00           H  
ATOM     96  HB3 ASN     6      57.947   9.834  31.753  1.00  0.00           H  
ATOM     97 HD21 ASN     6      54.934   7.743  31.363  1.00  0.00           H  
ATOM     98 HD22 ASN     6      56.574   7.508  31.881  1.00  0.00           H  
ATOM     99  N   LEU     7      58.157  12.543  31.860  1.00  0.00           N  
ATOM    100  CA  LEU     7      57.882  13.615  32.764  1.00  0.00           C  
ATOM    101  C   LEU     7      57.856  14.996  32.020  1.00  0.00           C  
ATOM    102  O   LEU     7      56.966  15.750  32.384  1.00  0.00           O  
ATOM    103  CB  LEU     7      58.934  13.605  33.939  1.00  0.00           C  
ATOM    104  CG  LEU     7      58.599  12.660  35.085  1.00  0.00           C  
ATOM    105  CD1 LEU     7      59.971  12.269  35.786  1.00  0.00           C  
ATOM    106  CD2 LEU     7      57.776  13.348  36.217  1.00  0.00           C  
ATOM    107  H   LEU     7      59.064  12.129  32.023  1.00  0.00           H  
ATOM    108  HA  LEU     7      56.861  13.626  33.145  1.00  0.00           H  
ATOM    109  HB2 LEU     7      59.914  13.402  33.508  1.00  0.00           H  
ATOM    110  HB3 LEU     7      59.040  14.572  34.431  1.00  0.00           H  
ATOM    111  HG  LEU     7      58.170  11.700  34.797  1.00  0.00           H  
ATOM    112 HD11 LEU     7      60.796  11.914  35.167  1.00  0.00           H  
ATOM    113 HD12 LEU     7      60.250  13.136  36.386  1.00  0.00           H  
ATOM    114 HD13 LEU     7      59.776  11.445  36.473  1.00  0.00           H  
ATOM    115 HD21 LEU     7      56.821  13.624  35.770  1.00  0.00           H  
ATOM    116 HD22 LEU     7      57.736  12.751  37.128  1.00  0.00           H  
ATOM    117 HD23 LEU     7      58.106  14.367  36.416  1.00  0.00           H  
ATOM    118  N   ARG     8      58.647  15.315  30.938  1.00  0.00           N  
ATOM    119  CA  ARG     8      58.439  16.569  30.111  1.00  0.00           C  
ATOM    120  C   ARG     8      57.075  16.622  29.423  1.00  0.00           C  
ATOM    121  O   ARG     8      56.264  17.517  29.712  1.00  0.00           O  
ATOM    122  CB  ARG     8      59.692  16.878  29.257  1.00  0.00           C  
ATOM    123  CG  ARG     8      60.892  17.149  30.147  1.00  0.00           C  
ATOM    124  CD  ARG     8      62.106  17.389  29.216  1.00  0.00           C  
ATOM    125  NE  ARG     8      62.163  18.758  28.660  1.00  0.00           N  
ATOM    126  CZ  ARG     8      62.813  19.315  27.617  1.00  0.00           C  
ATOM    127  NH1 ARG     8      63.695  18.680  26.851  1.00  0.00           N1+
ATOM    128  NH2 ARG     8      62.461  20.496  27.210  1.00  0.00           N  
ATOM    129  H   ARG     8      59.342  14.670  30.589  1.00  0.00           H  
ATOM    130  HA  ARG     8      58.430  17.390  30.828  1.00  0.00           H  
ATOM    131  HB2 ARG     8      59.821  16.070  28.536  1.00  0.00           H  
ATOM    132  HB3 ARG     8      59.520  17.825  28.744  1.00  0.00           H  
ATOM    133  HG2 ARG     8      60.614  17.988  30.785  1.00  0.00           H  
ATOM    134  HG3 ARG     8      61.106  16.332  30.835  1.00  0.00           H  
ATOM    135  HD2 ARG     8      63.068  17.179  29.684  1.00  0.00           H  
ATOM    136  HD3 ARG     8      62.067  16.696  28.375  1.00  0.00           H  
ATOM    137  HE  ARG     8      61.589  19.478  29.075  1.00  0.00           H  
ATOM    138 HH11 ARG     8      63.955  17.728  27.068  1.00  0.00           H  
ATOM    139 HH12 ARG     8      64.264  19.257  26.248  1.00  0.00           H  
ATOM    140 HH21 ARG     8      62.116  21.133  27.913  1.00  0.00           H  
ATOM    141 HH22 ARG     8      62.887  20.876  26.376  1.00  0.00           H  
ATOM    142  N   LEU     9      56.799  15.481  28.811  1.00  0.00           N  
ATOM    143  CA  LEU     9      55.534  15.191  28.114  1.00  0.00           C  
ATOM    144  C   LEU     9      54.374  15.309  29.008  1.00  0.00           C  
ATOM    145  O   LEU     9      53.442  16.105  28.754  1.00  0.00           O  
ATOM    146  CB  LEU     9      55.638  13.816  27.447  1.00  0.00           C  
ATOM    147  CG  LEU     9      54.468  13.434  26.502  1.00  0.00           C  
ATOM    148  CD1 LEU     9      54.135  14.534  25.439  1.00  0.00           C  
ATOM    149  CD2 LEU     9      54.688  12.093  25.803  1.00  0.00           C  
ATOM    150  H   LEU     9      57.541  14.804  28.705  1.00  0.00           H  
ATOM    151  HA  LEU     9      55.412  15.875  27.275  1.00  0.00           H  
ATOM    152  HB2 LEU     9      56.537  13.818  26.830  1.00  0.00           H  
ATOM    153  HB3 LEU     9      55.745  13.003  28.166  1.00  0.00           H  
ATOM    154  HG  LEU     9      53.596  13.269  27.135  1.00  0.00           H  
ATOM    155 HD11 LEU     9      54.989  14.887  24.861  1.00  0.00           H  
ATOM    156 HD12 LEU     9      53.306  14.286  24.776  1.00  0.00           H  
ATOM    157 HD13 LEU     9      53.727  15.373  26.002  1.00  0.00           H  
ATOM    158 HD21 LEU     9      53.781  11.819  25.264  1.00  0.00           H  
ATOM    159 HD22 LEU     9      55.477  12.140  25.052  1.00  0.00           H  
ATOM    160 HD23 LEU     9      54.899  11.312  26.534  1.00  0.00           H  
ATOM    161  N   LYS    10      54.394  14.684  30.189  1.00  0.00           N  
ATOM    162  CA  LYS    10      53.309  14.632  31.218  1.00  0.00           C  
ATOM    163  C   LYS    10      52.998  15.972  31.834  1.00  0.00           C  
ATOM    164  O   LYS    10      51.964  16.202  32.440  1.00  0.00           O  
ATOM    165  CB  LYS    10      53.768  13.640  32.257  1.00  0.00           C  
ATOM    166  CG  LYS    10      52.673  13.159  33.194  1.00  0.00           C  
ATOM    167  CD  LYS    10      53.051  11.763  33.847  1.00  0.00           C  
ATOM    168  CE  LYS    10      52.728  10.686  32.738  1.00  0.00           C  
ATOM    169  NZ  LYS    10      52.630   9.339  33.349  1.00  0.00           N1+
ATOM    170  H   LYS    10      55.114  13.982  30.282  1.00  0.00           H  
ATOM    171  HA  LYS    10      52.369  14.285  30.789  1.00  0.00           H  
ATOM    172  HB2 LYS    10      53.982  12.806  31.588  1.00  0.00           H  
ATOM    173  HB3 LYS    10      54.728  13.906  32.701  1.00  0.00           H  
ATOM    174  HG2 LYS    10      52.367  13.880  33.952  1.00  0.00           H  
ATOM    175  HG3 LYS    10      51.764  13.057  32.602  1.00  0.00           H  
ATOM    176  HD2 LYS    10      54.088  11.574  34.124  1.00  0.00           H  
ATOM    177  HD3 LYS    10      52.533  11.548  34.781  1.00  0.00           H  
ATOM    178  HE2 LYS    10      51.793  10.947  32.243  1.00  0.00           H  
ATOM    179  HE3 LYS    10      53.461  10.718  31.932  1.00  0.00           H  
ATOM    180  HZ1 LYS    10      51.922   9.366  34.069  1.00  0.00           H  
ATOM    181  HZ2 LYS    10      52.403   8.746  32.564  1.00  0.00           H  
ATOM    182  HZ3 LYS    10      53.449   8.905  33.747  1.00  0.00           H  
ATOM    183  N   THR    11      54.025  16.852  31.686  1.00  0.00           N  
ATOM    184  CA  THR    11      53.990  18.253  32.251  1.00  0.00           C  
ATOM    185  C   THR    11      53.795  19.306  31.165  1.00  0.00           C  
ATOM    186  O   THR    11      53.507  20.491  31.458  1.00  0.00           O  
ATOM    187  CB  THR    11      55.282  18.489  32.987  1.00  0.00           C  
ATOM    188  CG2 THR    11      55.204  19.654  33.901  1.00  0.00           C  
ATOM    189  OG1 THR    11      55.528  17.496  33.936  1.00  0.00           O  
ATOM    190  H   THR    11      54.851  16.465  31.253  1.00  0.00           H  
ATOM    191  HA  THR    11      53.149  18.412  32.926  1.00  0.00           H  
ATOM    192  HB  THR    11      56.084  18.552  32.250  1.00  0.00           H  
ATOM    193  HG1 THR    11      55.990  16.833  33.418  1.00  0.00           H  
ATOM    194 HG21 THR    11      55.411  20.472  33.210  1.00  0.00           H  
ATOM    195 HG22 THR    11      54.231  19.771  34.378  1.00  0.00           H  
ATOM    196 HG23 THR    11      56.027  19.698  34.613  1.00  0.00           H  
ATOM    197  N   PHE    12      53.882  19.000  29.878  1.00  0.00           N  
ATOM    198  CA  PHE    12      53.883  19.931  28.668  1.00  0.00           C  
ATOM    199  C   PHE    12      52.685  20.841  28.524  1.00  0.00           C  
ATOM    200  O   PHE    12      52.836  21.989  28.126  1.00  0.00           O  
ATOM    201  CB  PHE    12      54.189  19.111  27.483  1.00  0.00           C  
ATOM    202  CG  PHE    12      54.370  19.863  26.175  1.00  0.00           C  
ATOM    203  CD1 PHE    12      55.346  20.885  26.099  1.00  0.00           C  
ATOM    204  CD2 PHE    12      53.679  19.452  25.026  1.00  0.00           C  
ATOM    205  CE1 PHE    12      55.452  21.568  24.834  1.00  0.00           C  
ATOM    206  CE2 PHE    12      53.813  20.119  23.816  1.00  0.00           C  
ATOM    207  CZ  PHE    12      54.731  21.194  23.703  1.00  0.00           C  
ATOM    208  H   PHE    12      54.437  18.160  29.786  1.00  0.00           H  
ATOM    209  HA  PHE    12      54.746  20.586  28.782  1.00  0.00           H  
ATOM    210  HB2 PHE    12      55.066  18.491  27.671  1.00  0.00           H  
ATOM    211  HB3 PHE    12      53.322  18.461  27.366  1.00  0.00           H  
ATOM    212  HD1 PHE    12      55.958  21.218  26.925  1.00  0.00           H  
ATOM    213  HD2 PHE    12      52.934  18.673  25.092  1.00  0.00           H  
ATOM    214  HE1 PHE    12      56.091  22.427  24.690  1.00  0.00           H  
ATOM    215  HE2 PHE    12      53.265  19.856  22.922  1.00  0.00           H  
ATOM    216  HZ  PHE    12      54.799  21.691  22.747  1.00  0.00           H  
ATOM    217  N   GLN    13      51.514  20.490  29.047  1.00  0.00           N  
ATOM    218  CA  GLN    13      50.338  21.332  29.064  1.00  0.00           C  
ATOM    219  C   GLN    13      50.317  22.280  30.276  1.00  0.00           C  
ATOM    220  O   GLN    13      49.809  23.388  30.103  1.00  0.00           O  
ATOM    221  CB  GLN    13      49.019  20.537  29.123  1.00  0.00           C  
ATOM    222  CG  GLN    13      48.846  19.598  27.909  1.00  0.00           C  
ATOM    223  CD  GLN    13      47.549  18.795  27.920  1.00  0.00           C  
ATOM    224  NE2 GLN    13      47.548  17.565  28.398  1.00  0.00           N  
ATOM    225  OE1 GLN    13      46.464  19.249  27.535  1.00  0.00           O  
ATOM    226  H   GLN    13      51.474  19.568  29.459  1.00  0.00           H  
ATOM    227  HA  GLN    13      50.286  21.924  28.150  1.00  0.00           H  
ATOM    228  HB2 GLN    13      48.945  19.991  30.064  1.00  0.00           H  
ATOM    229  HB3 GLN    13      48.269  21.327  29.107  1.00  0.00           H  
ATOM    230  HG2 GLN    13      48.812  20.181  26.989  1.00  0.00           H  
ATOM    231  HG3 GLN    13      49.702  18.923  27.942  1.00  0.00           H  
ATOM    232 HE21 GLN    13      46.659  17.094  28.490  1.00  0.00           H  
ATOM    233 HE22 GLN    13      48.374  17.148  28.801  1.00  0.00           H  
ATOM    234  N   LEU    14      50.928  21.921  31.449  1.00  0.00           N  
ATOM    235  CA  LEU    14      51.064  22.880  32.546  1.00  0.00           C  
ATOM    236  C   LEU    14      52.297  23.842  32.461  1.00  0.00           C  
ATOM    237  O   LEU    14      52.329  24.898  33.104  1.00  0.00           O  
ATOM    238  CB  LEU    14      51.297  22.046  33.798  1.00  0.00           C  
ATOM    239  CG  LEU    14      51.431  22.602  35.216  1.00  0.00           C  
ATOM    240  CD1 LEU    14      50.158  23.368  35.535  1.00  0.00           C  
ATOM    241  CD2 LEU    14      51.719  21.518  36.225  1.00  0.00           C  
ATOM    242  H   LEU    14      51.330  20.994  31.458  1.00  0.00           H  
ATOM    243  HA  LEU    14      50.211  23.539  32.710  1.00  0.00           H  
ATOM    244  HB2 LEU    14      50.552  21.263  33.935  1.00  0.00           H  
ATOM    245  HB3 LEU    14      52.161  21.457  33.490  1.00  0.00           H  
ATOM    246  HG  LEU    14      52.215  23.359  35.195  1.00  0.00           H  
ATOM    247 HD11 LEU    14      50.225  23.636  36.590  1.00  0.00           H  
ATOM    248 HD12 LEU    14      50.083  24.309  34.989  1.00  0.00           H  
ATOM    249 HD13 LEU    14      49.292  22.741  35.325  1.00  0.00           H  
ATOM    250 HD21 LEU    14      51.681  22.009  37.198  1.00  0.00           H  
ATOM    251 HD22 LEU    14      50.847  20.865  36.276  1.00  0.00           H  
ATOM    252 HD23 LEU    14      52.670  20.999  36.100  1.00  0.00           H  
ATOM    253  N   ILE    15      53.314  23.573  31.653  1.00  0.00           N  
ATOM    254  CA  ILE    15      54.358  24.539  31.175  1.00  0.00           C  
ATOM    255  C   ILE    15      53.758  25.616  30.306  1.00  0.00           C  
ATOM    256  O   ILE    15      54.305  26.738  30.397  1.00  0.00           O  
ATOM    257  CB  ILE    15      55.483  23.766  30.413  1.00  0.00           C  
ATOM    258  CG1 ILE    15      56.141  22.775  31.429  1.00  0.00           C  
ATOM    259  CG2 ILE    15      56.510  24.706  29.821  1.00  0.00           C  
ATOM    260  CD1 ILE    15      56.977  21.680  30.862  1.00  0.00           C  
ATOM    261  H   ILE    15      53.341  22.672  31.196  1.00  0.00           H  
ATOM    262  HA  ILE    15      54.838  25.006  32.036  1.00  0.00           H  
ATOM    263  HB  ILE    15      55.030  23.254  29.564  1.00  0.00           H  
ATOM    264 HG12 ILE    15      56.742  23.339  32.142  1.00  0.00           H  
ATOM    265 HG13 ILE    15      55.362  22.305  32.029  1.00  0.00           H  
ATOM    266 HG21 ILE    15      57.221  24.049  29.320  1.00  0.00           H  
ATOM    267 HG22 ILE    15      56.113  25.355  29.041  1.00  0.00           H  
ATOM    268 HG23 ILE    15      57.081  25.344  30.496  1.00  0.00           H  
ATOM    269 HD11 ILE    15      57.802  22.130  30.309  1.00  0.00           H  
ATOM    270 HD12 ILE    15      57.347  21.048  31.669  1.00  0.00           H  
ATOM    271 HD13 ILE    15      56.386  21.045  30.202  1.00  0.00           H  
ATOM    272  N   GLU    16      52.733  25.337  29.468  1.00  0.00           N  
ATOM    273  CA  GLU    16      51.890  26.365  28.704  1.00  0.00           C  
ATOM    274  C   GLU    16      50.882  27.062  29.630  1.00  0.00           C  
ATOM    275  O   GLU    16      50.201  27.981  29.048  1.00  0.00           O  
ATOM    276  CB  GLU    16      51.187  25.663  27.491  1.00  0.00           C  
ATOM    277  CG  GLU    16      50.522  26.465  26.290  1.00  0.00           C  
ATOM    278  CD  GLU    16      51.336  27.761  25.944  1.00  0.00           C  
ATOM    279  OE1 GLU    16      52.595  27.767  25.886  1.00  0.00           O  
ATOM    280  OE2 GLU    16      50.643  28.798  25.790  1.00  0.00           O1-
ATOM    281  H   GLU    16      52.354  24.401  29.463  1.00  0.00           H  
ATOM    282  HA  GLU    16      52.596  27.123  28.364  1.00  0.00           H  
ATOM    283  HB2 GLU    16      51.857  24.915  27.069  1.00  0.00           H  
ATOM    284  HB3 GLU    16      50.376  25.094  27.946  1.00  0.00           H  
ATOM    285  HG2 GLU    16      50.407  25.817  25.422  1.00  0.00           H  
ATOM    286  HG3 GLU    16      49.489  26.731  26.512  1.00  0.00           H  
ATOM    287  N   ASN    17      50.637  26.675  30.882  1.00  0.00           N  
ATOM    288  CA  ASN    17      49.407  27.142  31.587  1.00  0.00           C  
ATOM    289  C   ASN    17      49.730  28.593  32.066  1.00  0.00           C  
ATOM    290  O   ASN    17      50.555  28.870  32.922  1.00  0.00           O  
ATOM    291  CB  ASN    17      48.938  26.116  32.573  1.00  0.00           C  
ATOM    292  CG  ASN    17      47.671  26.473  33.240  1.00  0.00           C  
ATOM    293  ND2 ASN    17      46.882  25.559  33.699  1.00  0.00           N  
ATOM    294  OD1 ASN    17      47.380  27.636  33.378  1.00  0.00           O  
ATOM    295  H   ASN    17      51.354  26.238  31.443  1.00  0.00           H  
ATOM    296  HA  ASN    17      48.622  27.253  30.839  1.00  0.00           H  
ATOM    297  HB2 ASN    17      48.780  25.151  32.091  1.00  0.00           H  
ATOM    298  HB3 ASN    17      49.607  26.036  33.430  1.00  0.00           H  
ATOM    299 HD21 ASN    17      46.057  25.943  34.138  1.00  0.00           H  
ATOM    300 HD22 ASN    17      46.959  24.558  33.591  1.00  0.00           H  
ATOM    301  N   LYS    18      48.953  29.526  31.471  1.00  0.00           N  
ATOM    302  CA  LYS    18      49.099  31.021  31.697  1.00  0.00           C  
ATOM    303  C   LYS    18      48.287  31.431  33.012  1.00  0.00           C  
ATOM    304  O   LYS    18      48.658  32.357  33.768  1.00  0.00           O  
ATOM    305  CB  LYS    18      48.610  31.801  30.476  1.00  0.00           C  
ATOM    306  CG  LYS    18      49.325  31.556  29.163  1.00  0.00           C  
ATOM    307  CD  LYS    18      50.781  32.039  29.229  1.00  0.00           C  
ATOM    308  CE  LYS    18      51.456  31.864  27.878  1.00  0.00           C  
ATOM    309  NZ  LYS    18      51.795  30.454  27.576  1.00  0.00           N1+
ATOM    310  H   LYS    18      48.318  29.185  30.764  1.00  0.00           H  
ATOM    311  HA  LYS    18      50.121  31.350  31.885  1.00  0.00           H  
ATOM    312  HB2 LYS    18      47.565  31.540  30.311  1.00  0.00           H  
ATOM    313  HB3 LYS    18      48.617  32.851  30.766  1.00  0.00           H  
ATOM    314  HG2 LYS    18      49.290  30.500  28.894  1.00  0.00           H  
ATOM    315  HG3 LYS    18      48.766  32.038  28.362  1.00  0.00           H  
ATOM    316  HD2 LYS    18      50.846  33.110  29.421  1.00  0.00           H  
ATOM    317  HD3 LYS    18      51.352  31.401  29.903  1.00  0.00           H  
ATOM    318  HE2 LYS    18      50.845  32.385  27.141  1.00  0.00           H  
ATOM    319  HE3 LYS    18      52.379  32.443  27.855  1.00  0.00           H  
ATOM    320  HZ1 LYS    18      51.000  29.853  27.412  1.00  0.00           H  
ATOM    321  HZ2 LYS    18      52.198  30.329  26.658  1.00  0.00           H  
ATOM    322  HZ3 LYS    18      52.383  30.101  28.318  1.00  0.00           H  
ATOM    323  N   TYR    19      47.124  30.807  33.202  1.00  0.00           N  
ATOM    324  CA  TYR    19      46.319  30.940  34.446  1.00  0.00           C  
ATOM    325  C   TYR    19      47.221  30.653  35.692  1.00  0.00           C  
ATOM    326  O   TYR    19      47.320  31.299  36.651  1.00  0.00           O  
ATOM    327  CB  TYR    19      45.021  30.115  34.374  1.00  0.00           C  
ATOM    328  CG  TYR    19      44.258  30.188  35.671  1.00  0.00           C  
ATOM    329  CD1 TYR    19      43.155  31.018  35.860  1.00  0.00           C  
ATOM    330  CD2 TYR    19      44.627  29.276  36.714  1.00  0.00           C  
ATOM    331  CE1 TYR    19      42.471  30.989  37.052  1.00  0.00           C  
ATOM    332  CE2 TYR    19      43.799  29.195  37.874  1.00  0.00           C  
ATOM    333  CZ  TYR    19      42.723  30.093  38.101  1.00  0.00           C  
ATOM    334  OH  TYR    19      42.037  30.045  39.262  1.00  0.00           O  
ATOM    335  H   TYR    19      46.819  30.200  32.455  1.00  0.00           H  
ATOM    336  HA  TYR    19      46.008  31.985  34.417  1.00  0.00           H  
ATOM    337  HB2 TYR    19      44.493  30.390  33.461  1.00  0.00           H  
ATOM    338  HB3 TYR    19      45.306  29.082  34.175  1.00  0.00           H  
ATOM    339  HD1 TYR    19      42.935  31.822  35.173  1.00  0.00           H  
ATOM    340  HD2 TYR    19      45.535  28.694  36.659  1.00  0.00           H  
ATOM    341  HE1 TYR    19      41.603  31.629  37.117  1.00  0.00           H  
ATOM    342  HE2 TYR    19      44.138  28.538  38.662  1.00  0.00           H  
ATOM    343  HH  TYR    19      41.122  30.320  39.170  1.00  0.00           H  
ATOM    344  N   PHE    20      48.012  29.586  35.595  1.00  0.00           N  
ATOM    345  CA  PHE    20      48.883  29.056  36.696  1.00  0.00           C  
ATOM    346  C   PHE    20      50.013  29.983  36.852  1.00  0.00           C  
ATOM    347  O   PHE    20      50.406  30.310  37.982  1.00  0.00           O  
ATOM    348  CB  PHE    20      49.305  27.620  36.397  1.00  0.00           C  
ATOM    349  CG  PHE    20      50.090  26.855  37.431  1.00  0.00           C  
ATOM    350  CD1 PHE    20      49.321  26.210  38.441  1.00  0.00           C  
ATOM    351  CD2 PHE    20      51.483  26.883  37.436  1.00  0.00           C  
ATOM    352  CE1 PHE    20      50.053  25.637  39.515  1.00  0.00           C  
ATOM    353  CE2 PHE    20      52.130  26.213  38.472  1.00  0.00           C  
ATOM    354  CZ  PHE    20      51.427  25.584  39.498  1.00  0.00           C  
ATOM    355  H   PHE    20      47.947  29.052  34.741  1.00  0.00           H  
ATOM    356  HA  PHE    20      48.330  29.087  37.635  1.00  0.00           H  
ATOM    357  HB2 PHE    20      48.324  27.172  36.240  1.00  0.00           H  
ATOM    358  HB3 PHE    20      49.846  27.521  35.456  1.00  0.00           H  
ATOM    359  HD1 PHE    20      48.251  26.107  38.342  1.00  0.00           H  
ATOM    360  HD2 PHE    20      52.054  27.418  36.691  1.00  0.00           H  
ATOM    361  HE1 PHE    20      49.513  25.130  40.301  1.00  0.00           H  
ATOM    362  HE2 PHE    20      53.201  26.271  38.605  1.00  0.00           H  
ATOM    363  HZ  PHE    20      51.972  25.258  40.372  1.00  0.00           H  
ATOM    364  N   GLU    21      50.631  30.466  35.794  1.00  0.00           N  
ATOM    365  CA  GLU    21      51.724  31.476  35.712  1.00  0.00           C  
ATOM    366  C   GLU    21      51.352  32.783  36.359  1.00  0.00           C  
ATOM    367  O   GLU    21      52.061  33.385  37.161  1.00  0.00           O  
ATOM    368  CB  GLU    21      52.079  31.733  34.252  1.00  0.00           C  
ATOM    369  CG  GLU    21      53.353  32.652  34.096  1.00  0.00           C  
ATOM    370  CD  GLU    21      54.621  32.078  34.570  1.00  0.00           C  
ATOM    371  OE1 GLU    21      54.818  30.895  34.783  1.00  0.00           O  
ATOM    372  OE2 GLU    21      55.706  32.755  34.529  1.00  0.00           O1-
ATOM    373  H   GLU    21      50.289  30.282  34.862  1.00  0.00           H  
ATOM    374  HA  GLU    21      52.582  31.054  36.234  1.00  0.00           H  
ATOM    375  HB2 GLU    21      52.142  30.816  33.666  1.00  0.00           H  
ATOM    376  HB3 GLU    21      51.232  32.270  33.825  1.00  0.00           H  
ATOM    377  HG2 GLU    21      53.466  32.775  33.019  1.00  0.00           H  
ATOM    378  HG3 GLU    21      53.159  33.565  34.660  1.00  0.00           H  
ATOM    379  N   THR    22      50.134  33.227  36.050  1.00  0.00           N  
ATOM    380  CA  THR    22      49.527  34.364  36.800  1.00  0.00           C  
ATOM    381  C   THR    22      49.416  33.995  38.299  1.00  0.00           C  
ATOM    382  O   THR    22      49.701  34.822  39.070  1.00  0.00           O  
ATOM    383  CB  THR    22      48.197  34.837  36.135  1.00  0.00           C  
ATOM    384  CG2 THR    22      47.622  35.966  36.881  1.00  0.00           C  
ATOM    385  OG1 THR    22      48.460  35.335  34.813  1.00  0.00           O  
ATOM    386  H   THR    22      49.529  32.733  35.410  1.00  0.00           H  
ATOM    387  HA  THR    22      50.221  35.193  36.666  1.00  0.00           H  
ATOM    388  HB  THR    22      47.471  34.026  36.200  1.00  0.00           H  
ATOM    389  HG1 THR    22      48.691  34.649  34.182  1.00  0.00           H  
ATOM    390 HG21 THR    22      48.287  36.825  36.981  1.00  0.00           H  
ATOM    391 HG22 THR    22      46.779  36.300  36.276  1.00  0.00           H  
ATOM    392 HG23 THR    22      47.220  35.622  37.833  1.00  0.00           H  
ATOM    393  N   ALA    23      48.988  32.840  38.747  1.00  0.00           N  
ATOM    394  CA  ALA    23      48.827  32.450  40.168  1.00  0.00           C  
ATOM    395  C   ALA    23      50.153  32.388  40.889  1.00  0.00           C  
ATOM    396  O   ALA    23      50.307  32.969  41.993  1.00  0.00           O  
ATOM    397  CB  ALA    23      47.792  31.333  40.253  1.00  0.00           C  
ATOM    398  H   ALA    23      48.573  32.153  38.134  1.00  0.00           H  
ATOM    399  HA  ALA    23      48.342  33.304  40.640  1.00  0.00           H  
ATOM    400  HB1 ALA    23      47.480  31.297  41.296  1.00  0.00           H  
ATOM    401  HB2 ALA    23      46.898  31.528  39.661  1.00  0.00           H  
ATOM    402  HB3 ALA    23      48.330  30.416  40.008  1.00  0.00           H  
ATOM    403  N   VAL    24      51.179  31.832  40.268  1.00  0.00           N  
ATOM    404  CA  VAL    24      52.567  31.921  40.707  1.00  0.00           C  
ATOM    405  C   VAL    24      53.073  33.368  40.873  1.00  0.00           C  
ATOM    406  O   VAL    24      53.513  33.804  41.972  1.00  0.00           O  
ATOM    407  CB  VAL    24      53.477  31.079  39.778  1.00  0.00           C  
ATOM    408  CG1 VAL    24      54.975  31.220  40.036  1.00  0.00           C  
ATOM    409  CG2 VAL    24      53.268  29.492  40.059  1.00  0.00           C  
ATOM    410  H   VAL    24      50.994  31.496  39.333  1.00  0.00           H  
ATOM    411  HA  VAL    24      52.600  31.405  41.667  1.00  0.00           H  
ATOM    412  HB  VAL    24      53.287  31.438  38.767  1.00  0.00           H  
ATOM    413 HG11 VAL    24      55.535  30.523  39.413  1.00  0.00           H  
ATOM    414 HG12 VAL    24      55.262  32.241  39.787  1.00  0.00           H  
ATOM    415 HG13 VAL    24      55.255  31.068  41.078  1.00  0.00           H  
ATOM    416 HG21 VAL    24      52.212  29.241  39.966  1.00  0.00           H  
ATOM    417 HG22 VAL    24      53.742  28.838  39.327  1.00  0.00           H  
ATOM    418 HG23 VAL    24      53.584  29.255  41.076  1.00  0.00           H  
ATOM    419  N   ILE    25      52.938  34.200  39.886  1.00  0.00           N  
ATOM    420  CA  ILE    25      53.333  35.649  40.047  1.00  0.00           C  
ATOM    421  C   ILE    25      52.581  36.382  41.143  1.00  0.00           C  
ATOM    422  O   ILE    25      53.174  37.157  41.913  1.00  0.00           O  
ATOM    423  CB  ILE    25      53.117  36.430  38.714  1.00  0.00           C  
ATOM    424  CG1 ILE    25      54.098  35.860  37.683  1.00  0.00           C  
ATOM    425  CG2 ILE    25      53.227  37.907  38.811  1.00  0.00           C  
ATOM    426  CD1 ILE    25      53.725  36.085  36.170  1.00  0.00           C  
ATOM    427  H   ILE    25      52.613  33.936  38.967  1.00  0.00           H  
ATOM    428  HA  ILE    25      54.375  35.751  40.351  1.00  0.00           H  
ATOM    429  HB  ILE    25      52.091  36.209  38.417  1.00  0.00           H  
ATOM    430 HG12 ILE    25      55.057  36.345  37.865  1.00  0.00           H  
ATOM    431 HG13 ILE    25      54.232  34.785  37.809  1.00  0.00           H  
ATOM    432 HG21 ILE    25      52.438  38.288  39.460  1.00  0.00           H  
ATOM    433 HG22 ILE    25      54.176  38.197  39.262  1.00  0.00           H  
ATOM    434 HG23 ILE    25      53.153  38.333  37.810  1.00  0.00           H  
ATOM    435 HD11 ILE    25      54.519  35.729  35.514  1.00  0.00           H  
ATOM    436 HD12 ILE    25      52.773  35.618  35.917  1.00  0.00           H  
ATOM    437 HD13 ILE    25      53.677  37.153  35.957  1.00  0.00           H  
ATOM    438  N   THR    26      51.339  35.949  41.368  1.00  0.00           N  
ATOM    439  CA  THR    26      50.459  36.591  42.380  1.00  0.00           C  
ATOM    440  C   THR    26      50.841  36.073  43.759  1.00  0.00           C  
ATOM    441  O   THR    26      50.818  36.846  44.761  1.00  0.00           O  
ATOM    442  CB  THR    26      49.020  36.170  42.241  1.00  0.00           C  
ATOM    443  CG2 THR    26      48.094  36.981  43.196  1.00  0.00           C  
ATOM    444  OG1 THR    26      48.484  36.521  40.960  1.00  0.00           O  
ATOM    445  H   THR    26      51.053  35.283  40.665  1.00  0.00           H  
ATOM    446  HA  THR    26      50.552  37.677  42.360  1.00  0.00           H  
ATOM    447  HB  THR    26      48.801  35.118  42.421  1.00  0.00           H  
ATOM    448  HG1 THR    26      48.932  35.892  40.390  1.00  0.00           H  
ATOM    449 HG21 THR    26      48.300  36.861  44.260  1.00  0.00           H  
ATOM    450 HG22 THR    26      48.259  38.028  42.938  1.00  0.00           H  
ATOM    451 HG23 THR    26      47.079  36.714  42.901  1.00  0.00           H  
ATOM    452  N   MET    27      51.443  34.883  43.834  1.00  0.00           N  
ATOM    453  CA  MET    27      52.107  34.352  45.029  1.00  0.00           C  
ATOM    454  C   MET    27      53.489  34.914  45.296  1.00  0.00           C  
ATOM    455  O   MET    27      53.900  35.053  46.461  1.00  0.00           O  
ATOM    456  CB  MET    27      52.112  32.802  44.929  1.00  0.00           C  
ATOM    457  CG  MET    27      52.150  32.178  46.249  1.00  0.00           C  
ATOM    458  SD  MET    27      52.653  30.465  46.302  1.00  0.00           S  
ATOM    459  CE  MET    27      54.458  30.667  46.252  1.00  0.00           C  
ATOM    460  H   MET    27      51.456  34.315  42.999  1.00  0.00           H  
ATOM    461  HA  MET    27      51.436  34.547  45.865  1.00  0.00           H  
ATOM    462  HB2 MET    27      51.365  32.392  44.249  1.00  0.00           H  
ATOM    463  HB3 MET    27      53.089  32.509  44.545  1.00  0.00           H  
ATOM    464  HG2 MET    27      52.875  32.687  46.884  1.00  0.00           H  
ATOM    465  HG3 MET    27      51.127  32.151  46.623  1.00  0.00           H  
ATOM    466  HE1 MET    27      54.797  31.449  46.932  1.00  0.00           H  
ATOM    467  HE2 MET    27      55.004  29.723  46.251  1.00  0.00           H  
ATOM    468  HE3 MET    27      54.744  31.228  45.362  1.00  0.00           H  
ATOM    469  N   ILE    28      54.166  35.416  44.219  1.00  0.00           N  
ATOM    470  CA  ILE    28      55.433  36.094  44.418  1.00  0.00           C  
ATOM    471  C   ILE    28      55.333  37.540  44.755  1.00  0.00           C  
ATOM    472  O   ILE    28      56.042  38.077  45.633  1.00  0.00           O  
ATOM    473  CB  ILE    28      56.352  35.733  43.231  1.00  0.00           C  
ATOM    474  CG1 ILE    28      56.801  34.239  43.283  1.00  0.00           C  
ATOM    475  CG2 ILE    28      57.532  36.649  42.879  1.00  0.00           C  
ATOM    476  CD1 ILE    28      57.606  33.747  42.020  1.00  0.00           C  
ATOM    477  H   ILE    28      53.749  35.428  43.299  1.00  0.00           H  
ATOM    478  HA  ILE    28      55.893  35.579  45.261  1.00  0.00           H  
ATOM    479  HB  ILE    28      55.641  35.873  42.416  1.00  0.00           H  
ATOM    480 HG12 ILE    28      57.463  34.098  44.137  1.00  0.00           H  
ATOM    481 HG13 ILE    28      55.959  33.550  43.348  1.00  0.00           H  
ATOM    482 HG21 ILE    28      58.402  36.416  43.492  1.00  0.00           H  
ATOM    483 HG22 ILE    28      57.810  36.690  41.826  1.00  0.00           H  
ATOM    484 HG23 ILE    28      57.253  37.683  43.080  1.00  0.00           H  
ATOM    485 HD11 ILE    28      58.442  34.423  41.841  1.00  0.00           H  
ATOM    486 HD12 ILE    28      57.899  32.698  42.068  1.00  0.00           H  
ATOM    487 HD13 ILE    28      56.971  33.783  41.134  1.00  0.00           H  
ATOM    488  N   LEU    29      54.329  38.252  44.256  1.00  0.00           N  
ATOM    489  CA  LEU    29      54.014  39.664  44.780  1.00  0.00           C  
ATOM    490  C   LEU    29      53.491  39.516  46.221  1.00  0.00           C  
ATOM    491  O   LEU    29      54.084  40.119  47.152  1.00  0.00           O  
ATOM    492  CB  LEU    29      52.996  40.397  43.860  1.00  0.00           C  
ATOM    493  CG  LEU    29      52.493  41.878  44.111  1.00  0.00           C  
ATOM    494  CD1 LEU    29      53.689  42.816  44.322  1.00  0.00           C  
ATOM    495  CD2 LEU    29      51.569  42.279  42.919  1.00  0.00           C  
ATOM    496  H   LEU    29      53.729  37.757  43.612  1.00  0.00           H  
ATOM    497  HA  LEU    29      54.928  40.249  44.889  1.00  0.00           H  
ATOM    498  HB2 LEU    29      53.437  40.460  42.865  1.00  0.00           H  
ATOM    499  HB3 LEU    29      52.072  39.819  43.876  1.00  0.00           H  
ATOM    500  HG  LEU    29      51.852  41.752  44.984  1.00  0.00           H  
ATOM    501 HD11 LEU    29      53.422  43.805  43.950  1.00  0.00           H  
ATOM    502 HD12 LEU    29      53.887  42.822  45.394  1.00  0.00           H  
ATOM    503 HD13 LEU    29      54.569  42.375  43.852  1.00  0.00           H  
ATOM    504 HD21 LEU    29      52.200  42.560  42.076  1.00  0.00           H  
ATOM    505 HD22 LEU    29      50.973  41.399  42.679  1.00  0.00           H  
ATOM    506 HD23 LEU    29      50.942  43.119  43.218  1.00  0.00           H  
ATOM    507  N   LEU    30      52.537  38.654  46.615  1.00  0.00           N  
ATOM    508  CA  LEU    30      52.077  38.503  47.979  1.00  0.00           C  
ATOM    509  C   LEU    30      53.225  38.025  48.957  1.00  0.00           C  
ATOM    510  O   LEU    30      53.286  38.542  50.069  1.00  0.00           O  
ATOM    511  CB  LEU    30      50.765  37.653  47.946  1.00  0.00           C  
ATOM    512  CG  LEU    30      50.003  37.306  49.304  1.00  0.00           C  
ATOM    513  CD1 LEU    30      50.680  36.346  50.224  1.00  0.00           C  
ATOM    514  CD2 LEU    30      49.670  38.647  49.984  1.00  0.00           C  
ATOM    515  H   LEU    30      52.039  38.079  45.950  1.00  0.00           H  
ATOM    516  HA  LEU    30      51.722  39.442  48.404  1.00  0.00           H  
ATOM    517  HB2 LEU    30      50.009  38.200  47.383  1.00  0.00           H  
ATOM    518  HB3 LEU    30      50.915  36.720  47.403  1.00  0.00           H  
ATOM    519  HG  LEU    30      49.069  36.793  49.079  1.00  0.00           H  
ATOM    520 HD11 LEU    30      50.973  35.470  49.645  1.00  0.00           H  
ATOM    521 HD12 LEU    30      51.564  36.822  50.647  1.00  0.00           H  
ATOM    522 HD13 LEU    30      50.051  36.073  51.071  1.00  0.00           H  
ATOM    523 HD21 LEU    30      50.580  39.128  50.341  1.00  0.00           H  
ATOM    524 HD22 LEU    30      49.268  39.327  49.233  1.00  0.00           H  
ATOM    525 HD23 LEU    30      48.959  38.380  50.766  1.00  0.00           H  
ATOM    526  N   SER    31      54.075  37.060  48.535  1.00  0.00           N  
ATOM    527  CA  SER    31      55.235  36.649  49.427  1.00  0.00           C  
ATOM    528  C   SER    31      56.415  37.674  49.377  1.00  0.00           C  
ATOM    529  O   SER    31      57.230  37.700  50.333  1.00  0.00           O  
ATOM    530  CB  SER    31      55.659  35.166  49.074  1.00  0.00           C  
ATOM    531  OG  SER    31      56.146  35.081  47.790  1.00  0.00           O  
ATOM    532  H   SER    31      53.871  36.630  47.644  1.00  0.00           H  
ATOM    533  HA  SER    31      54.884  36.676  50.458  1.00  0.00           H  
ATOM    534  HB2 SER    31      56.403  34.930  49.834  1.00  0.00           H  
ATOM    535  HB3 SER    31      54.780  34.524  49.120  1.00  0.00           H  
ATOM    536  HG  SER    31      55.435  34.870  47.180  1.00  0.00           H  
ATOM    537  N   SER    32      56.470  38.622  48.429  1.00  0.00           N  
ATOM    538  CA  SER    32      57.305  39.835  48.576  1.00  0.00           C  
ATOM    539  C   SER    32      56.758  40.683  49.696  1.00  0.00           C  
ATOM    540  O   SER    32      57.511  41.032  50.668  1.00  0.00           O  
ATOM    541  CB  SER    32      57.461  40.657  47.337  1.00  0.00           C  
ATOM    542  OG  SER    32      57.977  39.969  46.228  1.00  0.00           O  
ATOM    543  H   SER    32      55.819  38.596  47.657  1.00  0.00           H  
ATOM    544  HA  SER    32      58.302  39.488  48.847  1.00  0.00           H  
ATOM    545  HB2 SER    32      56.490  41.011  46.991  1.00  0.00           H  
ATOM    546  HB3 SER    32      58.107  41.496  47.597  1.00  0.00           H  
ATOM    547  HG  SER    32      57.398  39.212  46.114  1.00  0.00           H  
ATOM    548  N   LEU    33      55.434  41.042  49.615  1.00  0.00           N  
ATOM    549  CA  LEU    33      54.745  41.861  50.647  1.00  0.00           C  
ATOM    550  C   LEU    33      54.873  41.201  52.013  1.00  0.00           C  
ATOM    551  O   LEU    33      54.763  41.987  52.999  1.00  0.00           O  
ATOM    552  CB  LEU    33      53.261  42.141  50.319  1.00  0.00           C  
ATOM    553  CG  LEU    33      53.070  42.886  48.983  1.00  0.00           C  
ATOM    554  CD1 LEU    33      51.677  42.903  48.399  1.00  0.00           C  
ATOM    555  CD2 LEU    33      53.354  44.426  49.257  1.00  0.00           C  
ATOM    556  H   LEU    33      54.856  40.837  48.813  1.00  0.00           H  
ATOM    557  HA  LEU    33      55.225  42.834  50.751  1.00  0.00           H  
ATOM    558  HB2 LEU    33      52.819  41.147  50.256  1.00  0.00           H  
ATOM    559  HB3 LEU    33      52.768  42.649  51.147  1.00  0.00           H  
ATOM    560  HG  LEU    33      53.663  42.409  48.203  1.00  0.00           H  
ATOM    561 HD11 LEU    33      50.981  43.200  49.183  1.00  0.00           H  
ATOM    562 HD12 LEU    33      51.636  43.572  47.539  1.00  0.00           H  
ATOM    563 HD13 LEU    33      51.443  41.869  48.145  1.00  0.00           H  
ATOM    564 HD21 LEU    33      52.499  44.803  49.817  1.00  0.00           H  
ATOM    565 HD22 LEU    33      54.252  44.647  49.835  1.00  0.00           H  
ATOM    566 HD23 LEU    33      53.437  44.974  48.318  1.00  0.00           H  
ATOM    567  N   ALA    34      54.946  39.844  52.124  1.00  0.00           N  
ATOM    568  CA  ALA    34      54.843  39.111  53.430  1.00  0.00           C  
ATOM    569  C   ALA    34      55.960  39.598  54.376  1.00  0.00           C  
ATOM    570  O   ALA    34      55.780  39.623  55.598  1.00  0.00           O  
ATOM    571  CB  ALA    34      54.859  37.551  53.238  1.00  0.00           C  
ATOM    572  H   ALA    34      54.887  39.328  51.257  1.00  0.00           H  
ATOM    573  HA  ALA    34      53.897  39.260  53.951  1.00  0.00           H  
ATOM    574  HB1 ALA    34      55.694  37.172  52.649  1.00  0.00           H  
ATOM    575  HB2 ALA    34      55.012  37.132  54.233  1.00  0.00           H  
ATOM    576  HB3 ALA    34      53.963  37.131  52.782  1.00  0.00           H  
ATOM    577  N   LEU    35      57.035  40.048  53.811  1.00  0.00           N  
ATOM    578  CA  LEU    35      58.172  40.623  54.592  1.00  0.00           C  
ATOM    579  C   LEU    35      57.974  41.968  55.324  1.00  0.00           C  
ATOM    580  O   LEU    35      58.734  42.257  56.197  1.00  0.00           O  
ATOM    581  CB  LEU    35      59.373  40.701  53.659  1.00  0.00           C  
ATOM    582  CG  LEU    35      59.874  39.468  52.973  1.00  0.00           C  
ATOM    583  CD1 LEU    35      60.833  39.846  51.896  1.00  0.00           C  
ATOM    584  CD2 LEU    35      60.603  38.517  53.913  1.00  0.00           C  
ATOM    585  H   LEU    35      56.973  40.114  52.805  1.00  0.00           H  
ATOM    586  HA  LEU    35      58.406  39.897  55.370  1.00  0.00           H  
ATOM    587  HB2 LEU    35      59.130  41.424  52.881  1.00  0.00           H  
ATOM    588  HB3 LEU    35      60.126  41.234  54.240  1.00  0.00           H  
ATOM    589  HG  LEU    35      59.001  38.951  52.574  1.00  0.00           H  
ATOM    590 HD11 LEU    35      60.404  40.370  51.042  1.00  0.00           H  
ATOM    591 HD12 LEU    35      61.640  40.490  52.244  1.00  0.00           H  
ATOM    592 HD13 LEU    35      61.372  38.974  51.527  1.00  0.00           H  
ATOM    593 HD21 LEU    35      60.968  37.645  53.371  1.00  0.00           H  
ATOM    594 HD22 LEU    35      61.328  39.090  54.491  1.00  0.00           H  
ATOM    595 HD23 LEU    35      59.821  38.150  54.579  1.00  0.00           H  
ATOM    596  N   ALA    36      56.962  42.769  54.945  1.00  0.00           N  
ATOM    597  CA  ALA    36      56.565  43.929  55.632  1.00  0.00           C  
ATOM    598  C   ALA    36      55.761  43.634  56.945  1.00  0.00           C  
ATOM    599  O   ALA    36      55.655  44.621  57.703  1.00  0.00           O  
ATOM    600  CB  ALA    36      55.623  44.755  54.685  1.00  0.00           C  
ATOM    601  H   ALA    36      56.509  42.503  54.083  1.00  0.00           H  
ATOM    602  HA  ALA    36      57.421  44.530  55.937  1.00  0.00           H  
ATOM    603  HB1 ALA    36      55.571  45.792  55.014  1.00  0.00           H  
ATOM    604  HB2 ALA    36      56.020  44.838  53.673  1.00  0.00           H  
ATOM    605  HB3 ALA    36      54.638  44.293  54.605  1.00  0.00           H  
ATOM    606  N   LEU    37      55.297  42.393  57.310  1.00  0.00           N  
ATOM    607  CA  LEU    37      54.837  42.156  58.688  1.00  0.00           C  
ATOM    608  C   LEU    37      55.975  42.049  59.803  1.00  0.00           C  
ATOM    609  O   LEU    37      55.679  41.875  60.952  1.00  0.00           O  
ATOM    610  CB  LEU    37      53.993  40.805  58.675  1.00  0.00           C  
ATOM    611  CG  LEU    37      52.622  40.883  58.053  1.00  0.00           C  
ATOM    612  CD1 LEU    37      52.272  39.650  57.166  1.00  0.00           C  
ATOM    613  CD2 LEU    37      51.560  40.866  59.140  1.00  0.00           C  
ATOM    614  H   LEU    37      55.379  41.655  56.626  1.00  0.00           H  
ATOM    615  HA  LEU    37      54.222  43.006  58.984  1.00  0.00           H  
ATOM    616  HB2 LEU    37      54.580  40.121  58.062  1.00  0.00           H  
ATOM    617  HB3 LEU    37      53.896  40.299  59.636  1.00  0.00           H  
ATOM    618  HG  LEU    37      52.511  41.814  57.498  1.00  0.00           H  
ATOM    619 HD11 LEU    37      51.342  39.811  56.621  1.00  0.00           H  
ATOM    620 HD12 LEU    37      53.132  39.467  56.522  1.00  0.00           H  
ATOM    621 HD13 LEU    37      52.238  38.788  57.832  1.00  0.00           H  
ATOM    622 HD21 LEU    37      50.555  40.854  58.719  1.00  0.00           H  
ATOM    623 HD22 LEU    37      51.586  39.945  59.723  1.00  0.00           H  
ATOM    624 HD23 LEU    37      51.718  41.712  59.809  1.00  0.00           H  
ATOM    625  N   GLU    38      57.268  42.213  59.491  1.00  0.00           N  
ATOM    626  CA  GLU    38      58.313  41.890  60.354  1.00  0.00           C  
ATOM    627  C   GLU    38      58.947  43.030  61.234  1.00  0.00           C  
ATOM    628  O   GLU    38      60.074  43.445  60.994  1.00  0.00           O  
ATOM    629  CB  GLU    38      59.402  41.079  59.715  1.00  0.00           C  
ATOM    630  CG  GLU    38      58.994  39.859  58.946  1.00  0.00           C  
ATOM    631  CD  GLU    38      60.147  38.990  58.386  1.00  0.00           C  
ATOM    632  OE1 GLU    38      59.913  37.787  58.211  1.00  0.00           O  
ATOM    633  OE2 GLU    38      61.318  39.429  58.138  1.00  0.00           O1-
ATOM    634  H   GLU    38      57.458  42.572  58.566  1.00  0.00           H  
ATOM    635  HA  GLU    38      57.949  41.147  61.063  1.00  0.00           H  
ATOM    636  HB2 GLU    38      59.874  41.804  59.052  1.00  0.00           H  
ATOM    637  HB3 GLU    38      60.171  40.788  60.430  1.00  0.00           H  
ATOM    638  HG2 GLU    38      58.348  39.347  59.658  1.00  0.00           H  
ATOM    639  HG3 GLU    38      58.394  40.090  58.066  1.00  0.00           H  
ATOM    640  N   ASP    39      58.138  43.645  62.074  1.00  0.00           N  
ATOM    641  CA  ASP    39      58.574  44.818  62.883  1.00  0.00           C  
ATOM    642  C   ASP    39      59.773  44.478  63.846  1.00  0.00           C  
ATOM    643  O   ASP    39      59.950  43.335  64.248  1.00  0.00           O  
ATOM    644  CB  ASP    39      57.323  45.376  63.669  1.00  0.00           C  
ATOM    645  CG  ASP    39      56.219  45.859  62.709  1.00  0.00           C  
ATOM    646  OD1 ASP    39      55.069  45.754  63.185  1.00  0.00           O  
ATOM    647  OD2 ASP    39      56.432  46.291  61.550  1.00  0.00           O1-
ATOM    648  H   ASP    39      57.231  43.287  62.339  1.00  0.00           H  
ATOM    649  HA  ASP    39      58.868  45.661  62.257  1.00  0.00           H  
ATOM    650  HB2 ASP    39      56.933  44.542  64.253  1.00  0.00           H  
ATOM    651  HB3 ASP    39      57.696  46.194  64.285  1.00  0.00           H  
ATOM    652  N   VAL    40      60.555  45.465  64.353  1.00  0.00           N  
ATOM    653  CA  VAL    40      61.473  45.312  65.490  1.00  0.00           C  
ATOM    654  C   VAL    40      60.853  44.622  66.733  1.00  0.00           C  
ATOM    655  O   VAL    40      61.666  44.111  67.540  1.00  0.00           O  
ATOM    656  CB  VAL    40      62.051  46.762  65.728  1.00  0.00           C  
ATOM    657  CG1 VAL    40      60.978  47.644  66.427  1.00  0.00           C  
ATOM    658  CG2 VAL    40      63.271  46.628  66.712  1.00  0.00           C  
ATOM    659  H   VAL    40      60.398  46.376  63.948  1.00  0.00           H  
ATOM    660  HA  VAL    40      62.294  44.657  65.200  1.00  0.00           H  
ATOM    661  HB  VAL    40      62.436  47.238  64.826  1.00  0.00           H  
ATOM    662 HG11 VAL    40      60.755  47.185  67.390  1.00  0.00           H  
ATOM    663 HG12 VAL    40      61.348  48.654  66.603  1.00  0.00           H  
ATOM    664 HG13 VAL    40      60.129  47.643  65.743  1.00  0.00           H  
ATOM    665 HG21 VAL    40      62.892  46.489  67.725  1.00  0.00           H  
ATOM    666 HG22 VAL    40      63.802  45.706  66.476  1.00  0.00           H  
ATOM    667 HG23 VAL    40      63.883  47.531  66.718  1.00  0.00           H  
ATOM    668  N   HIE    41      59.476  44.586  66.748  1.00  0.00           N  
ATOM    669  CA  HIE    41      58.572  43.842  67.650  1.00  0.00           C  
ATOM    670  C   HIE    41      58.342  42.374  67.351  1.00  0.00           C  
ATOM    671  O   HIE    41      57.746  41.561  68.113  1.00  0.00           O  
ATOM    672  CB  HIE    41      57.240  44.593  67.878  1.00  0.00           C  
ATOM    673  CG  HIE    41      57.435  46.097  68.164  1.00  0.00           C  
ATOM    674  CD2 HIE    41      56.668  47.029  67.529  1.00  0.00           C  
ATOM    675  ND1 HIE    41      58.376  46.726  68.962  1.00  0.00           N  
ATOM    676  CE1 HIE    41      58.150  48.018  68.898  1.00  0.00           C  
ATOM    677  NE2 HIE    41      57.145  48.261  68.071  1.00  0.00           N  
ATOM    678  H   HIE    41      59.098  45.313  66.157  1.00  0.00           H  
ATOM    679  HA  HIE    41      59.112  43.910  68.594  1.00  0.00           H  
ATOM    680  HB2 HIE    41      56.636  44.492  66.976  1.00  0.00           H  
ATOM    681  HB3 HIE    41      56.721  44.095  68.697  1.00  0.00           H  
ATOM    682  HD2 HIE    41      55.968  46.914  66.714  1.00  0.00           H  
ATOM    683  HE1 HIE    41      58.740  48.744  69.437  1.00  0.00           H  
ATOM    684  HE2 HIE    41      56.781  49.183  67.876  1.00  0.00           H  
ATOM    685  N   LEU    42      58.842  41.774  66.235  1.00  0.00           N  
ATOM    686  CA  LEU    42      58.720  40.344  65.880  1.00  0.00           C  
ATOM    687  C   LEU    42      59.378  39.342  66.870  1.00  0.00           C  
ATOM    688  O   LEU    42      58.734  38.303  67.170  1.00  0.00           O  
ATOM    689  CB  LEU    42      59.153  40.057  64.458  1.00  0.00           C  
ATOM    690  CG  LEU    42      58.734  38.706  63.881  1.00  0.00           C  
ATOM    691  CD1 LEU    42      57.208  38.549  63.519  1.00  0.00           C  
ATOM    692  CD2 LEU    42      59.493  38.508  62.524  1.00  0.00           C  
ATOM    693  H   LEU    42      59.349  42.316  65.550  1.00  0.00           H  
ATOM    694  HA  LEU    42      57.656  40.137  65.996  1.00  0.00           H  
ATOM    695  HB2 LEU    42      58.855  40.831  63.751  1.00  0.00           H  
ATOM    696  HB3 LEU    42      60.238  40.135  64.386  1.00  0.00           H  
ATOM    697  HG  LEU    42      59.042  37.896  64.542  1.00  0.00           H  
ATOM    698 HD11 LEU    42      57.049  37.499  63.276  1.00  0.00           H  
ATOM    699 HD12 LEU    42      56.588  38.891  64.348  1.00  0.00           H  
ATOM    700 HD13 LEU    42      56.852  39.178  62.703  1.00  0.00           H  
ATOM    701 HD21 LEU    42      60.549  38.440  62.783  1.00  0.00           H  
ATOM    702 HD22 LEU    42      59.159  37.546  62.137  1.00  0.00           H  
ATOM    703 HD23 LEU    42      59.272  39.246  61.753  1.00  0.00           H  
ATOM    704  N   PRO    43      60.546  39.629  67.555  1.00  0.00           N  
ATOM    705  CA  PRO    43      61.049  38.768  68.637  1.00  0.00           C  
ATOM    706  C   PRO    43      60.116  38.562  69.841  1.00  0.00           C  
ATOM    707  O   PRO    43      59.902  37.446  70.398  1.00  0.00           O  
ATOM    708  CB  PRO    43      62.403  39.388  69.033  1.00  0.00           C  
ATOM    709  CG  PRO    43      62.913  40.002  67.693  1.00  0.00           C  
ATOM    710  CD  PRO    43      61.586  40.508  67.183  1.00  0.00           C  
ATOM    711  HA  PRO    43      61.243  37.821  68.134  1.00  0.00           H  
ATOM    712  HB2 PRO    43      62.341  40.217  69.738  1.00  0.00           H  
ATOM    713  HB3 PRO    43      63.151  38.669  69.370  1.00  0.00           H  
ATOM    714  HG2 PRO    43      63.591  40.816  67.948  1.00  0.00           H  
ATOM    715  HG3 PRO    43      63.238  39.263  66.960  1.00  0.00           H  
ATOM    716  HD2 PRO    43      61.392  41.500  67.590  1.00  0.00           H  
ATOM    717  HD3 PRO    43      61.699  40.816  66.144  1.00  0.00           H  
ATOM    718  N   HIE    44      59.564  39.719  70.209  1.00  0.00           N  
ATOM    719  CA  HIE    44      58.573  39.885  71.230  1.00  0.00           C  
ATOM    720  C   HIE    44      57.193  39.162  70.999  1.00  0.00           C  
ATOM    721  O   HIE    44      56.506  38.921  71.924  1.00  0.00           O  
ATOM    722  CB  HIE    44      58.364  41.371  71.484  1.00  0.00           C  
ATOM    723  CG  HIE    44      59.665  42.198  71.437  1.00  0.00           C  
ATOM    724  CD2 HIE    44      60.702  42.020  72.282  1.00  0.00           C  
ATOM    725  ND1 HIE    44      60.019  43.185  70.516  1.00  0.00           N  
ATOM    726  CE1 HIE    44      61.220  43.686  70.859  1.00  0.00           C  
ATOM    727  NE2 HIE    44      61.688  42.968  71.852  1.00  0.00           N  
ATOM    728  H   HIE    44      59.937  40.536  69.748  1.00  0.00           H  
ATOM    729  HA  HIE    44      58.994  39.443  72.133  1.00  0.00           H  
ATOM    730  HB2 HIE    44      57.723  41.783  70.705  1.00  0.00           H  
ATOM    731  HB3 HIE    44      57.891  41.379  72.466  1.00  0.00           H  
ATOM    732  HD2 HIE    44      60.800  41.250  73.033  1.00  0.00           H  
ATOM    733  HE1 HIE    44      61.776  44.375  70.241  1.00  0.00           H  
ATOM    734  HE2 HIE    44      62.614  43.060  72.244  1.00  0.00           H  
ATOM    735  N   ARG    45      56.753  38.914  69.749  1.00  0.00           N  
ATOM    736  CA  ARG    45      55.388  38.456  69.306  1.00  0.00           C  
ATOM    737  C   ARG    45      55.558  36.989  68.763  1.00  0.00           C  
ATOM    738  O   ARG    45      55.692  36.716  67.588  1.00  0.00           O  
ATOM    739  CB  ARG    45      54.741  39.441  68.165  1.00  0.00           C  
ATOM    740  CG  ARG    45      54.477  40.902  68.458  1.00  0.00           C  
ATOM    741  CD  ARG    45      53.557  41.121  69.602  1.00  0.00           C  
ATOM    742  NE  ARG    45      52.173  40.722  69.236  1.00  0.00           N  
ATOM    743  CZ  ARG    45      51.175  40.412  70.066  1.00  0.00           C  
ATOM    744  NH1 ARG    45      51.249  40.722  71.305  1.00  0.00           N1+
ATOM    745  NH2 ARG    45      50.092  39.908  69.553  1.00  0.00           N  
ATOM    746  H   ARG    45      57.373  39.155  68.989  1.00  0.00           H  
ATOM    747  HA  ARG    45      54.646  38.378  70.101  1.00  0.00           H  
ATOM    748  HB2 ARG    45      55.385  39.533  67.291  1.00  0.00           H  
ATOM    749  HB3 ARG    45      53.736  39.075  67.953  1.00  0.00           H  
ATOM    750  HG2 ARG    45      55.401  41.394  68.763  1.00  0.00           H  
ATOM    751  HG3 ARG    45      54.165  41.365  67.522  1.00  0.00           H  
ATOM    752  HD2 ARG    45      53.920  40.580  70.477  1.00  0.00           H  
ATOM    753  HD3 ARG    45      53.447  42.164  69.897  1.00  0.00           H  
ATOM    754  HE  ARG    45      51.933  40.527  68.275  1.00  0.00           H  
ATOM    755 HH11 ARG    45      52.052  41.249  71.617  1.00  0.00           H  
ATOM    756 HH12 ARG    45      50.429  40.539  71.865  1.00  0.00           H  
ATOM    757 HH21 ARG    45      50.048  39.616  68.587  1.00  0.00           H  
ATOM    758 HH22 ARG    45      49.342  39.622  70.166  1.00  0.00           H  
ATOM    759  N   PRO    46      55.576  35.953  69.667  1.00  0.00           N  
ATOM    760  CA  PRO    46      56.077  34.636  69.266  1.00  0.00           C  
ATOM    761  C   PRO    46      55.046  33.912  68.399  1.00  0.00           C  
ATOM    762  O   PRO    46      55.490  33.057  67.675  1.00  0.00           O  
ATOM    763  CB  PRO    46      56.490  33.916  70.561  1.00  0.00           C  
ATOM    764  CG  PRO    46      55.631  34.547  71.645  1.00  0.00           C  
ATOM    765  CD  PRO    46      55.369  35.969  71.103  1.00  0.00           C  
ATOM    766  HA  PRO    46      57.007  34.765  68.713  1.00  0.00           H  
ATOM    767  HB2 PRO    46      56.366  32.835  70.496  1.00  0.00           H  
ATOM    768  HB3 PRO    46      57.560  34.098  70.663  1.00  0.00           H  
ATOM    769  HG2 PRO    46      54.697  34.000  71.773  1.00  0.00           H  
ATOM    770  HG3 PRO    46      56.138  34.629  72.606  1.00  0.00           H  
ATOM    771  HD2 PRO    46      54.445  36.491  71.351  1.00  0.00           H  
ATOM    772  HD3 PRO    46      56.119  36.589  71.593  1.00  0.00           H  
ATOM    773  N   ILE    47      53.715  34.167  68.497  1.00  0.00           N  
ATOM    774  CA  ILE    47      52.647  33.597  67.699  1.00  0.00           C  
ATOM    775  C   ILE    47      52.648  34.207  66.286  1.00  0.00           C  
ATOM    776  O   ILE    47      52.532  33.471  65.326  1.00  0.00           O  
ATOM    777  CB  ILE    47      51.336  33.712  68.493  1.00  0.00           C  
ATOM    778  CG1 ILE    47      51.372  33.053  69.933  1.00  0.00           C  
ATOM    779  CG2 ILE    47      50.063  33.104  67.727  1.00  0.00           C  
ATOM    780  CD1 ILE    47      52.002  31.652  69.962  1.00  0.00           C  
ATOM    781  H   ILE    47      53.438  34.866  69.171  1.00  0.00           H  
ATOM    782  HA  ILE    47      52.885  32.533  67.677  1.00  0.00           H  
ATOM    783  HB  ILE    47      51.181  34.782  68.629  1.00  0.00           H  
ATOM    784 HG12 ILE    47      51.901  33.727  70.607  1.00  0.00           H  
ATOM    785 HG13 ILE    47      50.382  33.009  70.387  1.00  0.00           H  
ATOM    786 HG21 ILE    47      50.105  32.018  67.808  1.00  0.00           H  
ATOM    787 HG22 ILE    47      49.110  33.374  68.182  1.00  0.00           H  
ATOM    788 HG23 ILE    47      49.961  33.387  66.679  1.00  0.00           H  
ATOM    789 HD11 ILE    47      53.090  31.720  69.938  1.00  0.00           H  
ATOM    790 HD12 ILE    47      51.680  31.190  70.895  1.00  0.00           H  
ATOM    791 HD13 ILE    47      51.748  31.082  69.068  1.00  0.00           H  
ATOM    792  N   LEU    48      52.777  35.501  66.126  1.00  0.00           N  
ATOM    793  CA  LEU    48      52.889  36.101  64.770  1.00  0.00           C  
ATOM    794  C   LEU    48      54.047  35.494  64.008  1.00  0.00           C  
ATOM    795  O   LEU    48      53.906  35.205  62.812  1.00  0.00           O  
ATOM    796  CB  LEU    48      53.039  37.655  64.951  1.00  0.00           C  
ATOM    797  CG  LEU    48      53.263  38.429  63.605  1.00  0.00           C  
ATOM    798  CD1 LEU    48      52.085  38.202  62.593  1.00  0.00           C  
ATOM    799  CD2 LEU    48      53.571  39.842  63.899  1.00  0.00           C  
ATOM    800  H   LEU    48      52.882  36.084  66.945  1.00  0.00           H  
ATOM    801  HA  LEU    48      51.999  35.959  64.158  1.00  0.00           H  
ATOM    802  HB2 LEU    48      52.214  38.124  65.487  1.00  0.00           H  
ATOM    803  HB3 LEU    48      53.873  37.949  65.589  1.00  0.00           H  
ATOM    804  HG  LEU    48      54.138  38.020  63.101  1.00  0.00           H  
ATOM    805 HD11 LEU    48      52.315  38.663  61.633  1.00  0.00           H  
ATOM    806 HD12 LEU    48      51.608  37.223  62.634  1.00  0.00           H  
ATOM    807 HD13 LEU    48      51.292  38.813  63.026  1.00  0.00           H  
ATOM    808 HD21 LEU    48      54.478  39.998  64.484  1.00  0.00           H  
ATOM    809 HD22 LEU    48      53.511  40.446  62.994  1.00  0.00           H  
ATOM    810 HD23 LEU    48      52.763  40.211  64.530  1.00  0.00           H  
ATOM    811  N   GLN    49      55.111  35.148  64.655  1.00  0.00           N  
ATOM    812  CA  GLN    49      56.282  34.552  64.090  1.00  0.00           C  
ATOM    813  C   GLN    49      56.030  33.120  63.676  1.00  0.00           C  
ATOM    814  O   GLN    49      56.449  32.693  62.643  1.00  0.00           O  
ATOM    815  CB  GLN    49      57.456  34.618  65.069  1.00  0.00           C  
ATOM    816  CG  GLN    49      58.780  33.976  64.591  1.00  0.00           C  
ATOM    817  CD  GLN    49      59.465  34.467  63.289  1.00  0.00           C  
ATOM    818  NE2 GLN    49      58.838  34.179  62.179  1.00  0.00           N  
ATOM    819  OE1 GLN    49      60.464  35.140  63.323  1.00  0.00           O  
ATOM    820  H   GLN    49      55.080  35.347  65.645  1.00  0.00           H  
ATOM    821  HA  GLN    49      56.579  35.101  63.196  1.00  0.00           H  
ATOM    822  HB2 GLN    49      57.671  35.675  65.226  1.00  0.00           H  
ATOM    823  HB3 GLN    49      57.167  34.180  66.024  1.00  0.00           H  
ATOM    824  HG2 GLN    49      59.536  34.161  65.355  1.00  0.00           H  
ATOM    825  HG3 GLN    49      58.539  32.922  64.451  1.00  0.00           H  
ATOM    826 HE21 GLN    49      59.128  34.641  61.329  1.00  0.00           H  
ATOM    827 HE22 GLN    49      58.130  33.462  62.248  1.00  0.00           H  
ATOM    828  N   ASP    50      55.331  32.342  64.525  1.00  0.00           N  
ATOM    829  CA  ASP    50      54.935  30.934  64.206  1.00  0.00           C  
ATOM    830  C   ASP    50      54.112  30.855  62.839  1.00  0.00           C  
ATOM    831  O   ASP    50      54.370  30.008  62.003  1.00  0.00           O  
ATOM    832  CB  ASP    50      54.128  30.297  65.304  1.00  0.00           C  
ATOM    833  CG  ASP    50      53.817  28.833  65.006  1.00  0.00           C  
ATOM    834  OD1 ASP    50      54.818  28.155  64.789  1.00  0.00           O  
ATOM    835  OD2 ASP    50      52.639  28.399  64.943  1.00  0.00           O1-
ATOM    836  H   ASP    50      54.915  32.667  65.387  1.00  0.00           H  
ATOM    837  HA  ASP    50      55.831  30.313  64.206  1.00  0.00           H  
ATOM    838  HB2 ASP    50      54.674  30.459  66.233  1.00  0.00           H  
ATOM    839  HB3 ASP    50      53.212  30.870  65.448  1.00  0.00           H  
ATOM    840  N   VAL    51      53.161  31.728  62.623  1.00  0.00           N  
ATOM    841  CA  VAL    51      52.465  31.938  61.379  1.00  0.00           C  
ATOM    842  C   VAL    51      53.405  32.514  60.262  1.00  0.00           C  
ATOM    843  O   VAL    51      53.395  31.948  59.168  1.00  0.00           O  
ATOM    844  CB  VAL    51      51.206  32.836  61.615  1.00  0.00           C  
ATOM    845  CG1 VAL    51      50.495  33.239  60.329  1.00  0.00           C  
ATOM    846  CG2 VAL    51      50.154  32.076  62.457  1.00  0.00           C  
ATOM    847  H   VAL    51      52.915  32.440  63.295  1.00  0.00           H  
ATOM    848  HA  VAL    51      52.116  30.985  60.982  1.00  0.00           H  
ATOM    849  HB  VAL    51      51.484  33.748  62.142  1.00  0.00           H  
ATOM    850 HG11 VAL    51      49.668  32.565  60.110  1.00  0.00           H  
ATOM    851 HG12 VAL    51      49.989  34.200  60.419  1.00  0.00           H  
ATOM    852 HG13 VAL    51      51.126  33.264  59.440  1.00  0.00           H  
ATOM    853 HG21 VAL    51      50.284  31.013  62.253  1.00  0.00           H  
ATOM    854 HG22 VAL    51      50.348  32.230  63.518  1.00  0.00           H  
ATOM    855 HG23 VAL    51      49.189  32.536  62.246  1.00  0.00           H  
ATOM    856  N   LEU    52      54.313  33.478  60.515  1.00  0.00           N  
ATOM    857  CA  LEU    52      55.245  33.770  59.466  1.00  0.00           C  
ATOM    858  C   LEU    52      56.209  32.681  59.076  1.00  0.00           C  
ATOM    859  O   LEU    52      56.562  32.558  57.914  1.00  0.00           O  
ATOM    860  CB  LEU    52      55.930  35.083  59.784  1.00  0.00           C  
ATOM    861  CG  LEU    52      55.147  36.338  59.461  1.00  0.00           C  
ATOM    862  CD1 LEU    52      56.084  37.484  59.878  1.00  0.00           C  
ATOM    863  CD2 LEU    52      54.701  36.428  57.930  1.00  0.00           C  
ATOM    864  H   LEU    52      54.254  34.132  61.282  1.00  0.00           H  
ATOM    865  HA  LEU    52      54.663  33.900  58.554  1.00  0.00           H  
ATOM    866  HB2 LEU    52      56.062  35.016  60.864  1.00  0.00           H  
ATOM    867  HB3 LEU    52      56.962  35.053  59.432  1.00  0.00           H  
ATOM    868  HG  LEU    52      54.234  36.394  60.054  1.00  0.00           H  
ATOM    869 HD11 LEU    52      57.089  37.324  59.488  1.00  0.00           H  
ATOM    870 HD12 LEU    52      55.583  38.398  59.562  1.00  0.00           H  
ATOM    871 HD13 LEU    52      56.125  37.570  60.964  1.00  0.00           H  
ATOM    872 HD21 LEU    52      54.736  37.454  57.562  1.00  0.00           H  
ATOM    873 HD22 LEU    52      55.362  35.797  57.336  1.00  0.00           H  
ATOM    874 HD23 LEU    52      53.671  36.084  57.836  1.00  0.00           H  
ATOM    875  N   TYR    53      56.603  31.800  60.003  1.00  0.00           N  
ATOM    876  CA  TYR    53      57.414  30.649  59.816  1.00  0.00           C  
ATOM    877  C   TYR    53      56.518  29.581  59.132  1.00  0.00           C  
ATOM    878  O   TYR    53      57.041  28.905  58.262  1.00  0.00           O  
ATOM    879  CB  TYR    53      57.905  30.141  61.216  1.00  0.00           C  
ATOM    880  CG  TYR    53      59.129  30.705  61.950  1.00  0.00           C  
ATOM    881  CD1 TYR    53      59.225  30.575  63.360  1.00  0.00           C  
ATOM    882  CD2 TYR    53      60.283  31.060  61.239  1.00  0.00           C  
ATOM    883  CE1 TYR    53      60.362  30.926  64.119  1.00  0.00           C  
ATOM    884  CE2 TYR    53      61.506  31.313  61.908  1.00  0.00           C  
ATOM    885  CZ  TYR    53      61.507  31.278  63.370  1.00  0.00           C  
ATOM    886  OH  TYR    53      62.607  31.572  63.997  1.00  0.00           O  
ATOM    887  H   TYR    53      56.374  32.052  60.953  1.00  0.00           H  
ATOM    888  HA  TYR    53      58.296  30.910  59.230  1.00  0.00           H  
ATOM    889  HB2 TYR    53      57.055  30.215  61.894  1.00  0.00           H  
ATOM    890  HB3 TYR    53      58.033  29.062  61.124  1.00  0.00           H  
ATOM    891  HD1 TYR    53      58.366  30.226  63.914  1.00  0.00           H  
ATOM    892  HD2 TYR    53      60.166  31.123  60.168  1.00  0.00           H  
ATOM    893  HE1 TYR    53      60.425  30.736  65.180  1.00  0.00           H  
ATOM    894  HE2 TYR    53      62.374  31.590  61.329  1.00  0.00           H  
ATOM    895  HH  TYR    53      62.565  31.542  64.956  1.00  0.00           H  
ATOM    896  N   TYR    54      55.226  29.479  59.453  1.00  0.00           N  
ATOM    897  CA  TYR    54      54.312  28.630  58.642  1.00  0.00           C  
ATOM    898  C   TYR    54      54.192  29.166  57.187  1.00  0.00           C  
ATOM    899  O   TYR    54      54.283  28.363  56.328  1.00  0.00           O  
ATOM    900  CB  TYR    54      52.891  28.504  59.165  1.00  0.00           C  
ATOM    901  CG  TYR    54      51.923  27.443  58.627  1.00  0.00           C  
ATOM    902  CD1 TYR    54      50.731  27.879  58.100  1.00  0.00           C  
ATOM    903  CD2 TYR    54      52.302  26.090  58.723  1.00  0.00           C  
ATOM    904  CE1 TYR    54      49.881  26.886  57.549  1.00  0.00           C  
ATOM    905  CE2 TYR    54      51.418  25.125  58.247  1.00  0.00           C  
ATOM    906  CZ  TYR    54      50.228  25.518  57.655  1.00  0.00           C  
ATOM    907  OH  TYR    54      49.412  24.538  57.190  1.00  0.00           O  
ATOM    908  H   TYR    54      54.853  30.086  60.169  1.00  0.00           H  
ATOM    909  HA  TYR    54      54.741  27.628  58.667  1.00  0.00           H  
ATOM    910  HB2 TYR    54      53.177  28.215  60.177  1.00  0.00           H  
ATOM    911  HB3 TYR    54      52.384  29.465  59.255  1.00  0.00           H  
ATOM    912  HD1 TYR    54      50.383  28.899  58.177  1.00  0.00           H  
ATOM    913  HD2 TYR    54      53.173  25.785  59.283  1.00  0.00           H  
ATOM    914  HE1 TYR    54      48.916  27.144  57.140  1.00  0.00           H  
ATOM    915  HE2 TYR    54      51.702  24.084  58.217  1.00  0.00           H  
ATOM    916  HH  TYR    54      48.485  24.688  57.392  1.00  0.00           H  
ATOM    917  N   MET    55      54.106  30.488  57.005  1.00  0.00           N  
ATOM    918  CA  MET    55      53.868  31.025  55.658  1.00  0.00           C  
ATOM    919  C   MET    55      55.084  30.832  54.731  1.00  0.00           C  
ATOM    920  O   MET    55      54.873  30.380  53.633  1.00  0.00           O  
ATOM    921  CB  MET    55      53.350  32.452  55.837  1.00  0.00           C  
ATOM    922  CG  MET    55      53.072  33.137  54.497  1.00  0.00           C  
ATOM    923  SD  MET    55      52.423  34.914  54.404  1.00  0.00           S  
ATOM    924  CE  MET    55      51.010  34.812  55.495  1.00  0.00           C  
ATOM    925  H   MET    55      53.930  31.110  57.781  1.00  0.00           H  
ATOM    926  HA  MET    55      52.979  30.505  55.300  1.00  0.00           H  
ATOM    927  HB2 MET    55      52.456  32.415  56.459  1.00  0.00           H  
ATOM    928  HB3 MET    55      53.961  33.223  56.307  1.00  0.00           H  
ATOM    929  HG2 MET    55      54.061  33.138  54.039  1.00  0.00           H  
ATOM    930  HG3 MET    55      52.372  32.535  53.918  1.00  0.00           H  
ATOM    931  HE1 MET    55      50.513  33.913  55.130  1.00  0.00           H  
ATOM    932  HE2 MET    55      51.413  34.602  56.486  1.00  0.00           H  
ATOM    933  HE3 MET    55      50.288  35.618  55.365  1.00  0.00           H  
ATOM    934  N   ASP    56      56.317  31.054  55.141  1.00  0.00           N  
ATOM    935  CA  ASP    56      57.591  30.670  54.451  1.00  0.00           C  
ATOM    936  C   ASP    56      57.664  29.134  54.149  1.00  0.00           C  
ATOM    937  O   ASP    56      58.058  28.685  53.060  1.00  0.00           O  
ATOM    938  CB  ASP    56      58.835  31.198  55.224  1.00  0.00           C  
ATOM    939  CG  ASP    56      59.445  32.536  54.606  1.00  0.00           C  
ATOM    940  OD1 ASP    56      59.607  33.542  55.301  1.00  0.00           O  
ATOM    941  OD2 ASP    56      59.755  32.560  53.367  1.00  0.00           O1-
ATOM    942  H   ASP    56      56.373  31.404  56.087  1.00  0.00           H  
ATOM    943  HA  ASP    56      57.678  31.056  53.435  1.00  0.00           H  
ATOM    944  HB2 ASP    56      58.525  31.420  56.246  1.00  0.00           H  
ATOM    945  HB3 ASP    56      59.585  30.409  55.166  1.00  0.00           H  
ATOM    946  N   ARG    57      57.454  28.247  55.102  1.00  0.00           N  
ATOM    947  CA  ARG    57      57.271  26.795  54.799  1.00  0.00           C  
ATOM    948  C   ARG    57      56.243  26.456  53.738  1.00  0.00           C  
ATOM    949  O   ARG    57      56.700  25.738  52.778  1.00  0.00           O  
ATOM    950  CB  ARG    57      56.849  26.062  56.130  1.00  0.00           C  
ATOM    951  CG  ARG    57      57.928  25.874  57.178  1.00  0.00           C  
ATOM    952  CD  ARG    57      57.463  25.226  58.486  1.00  0.00           C  
ATOM    953  NE  ARG    57      56.766  23.904  58.286  1.00  0.00           N  
ATOM    954  CZ  ARG    57      56.531  22.909  59.124  1.00  0.00           C  
ATOM    955  NH1 ARG    57      55.964  21.815  58.783  1.00  0.00           N1+
ATOM    956  NH2 ARG    57      56.771  23.025  60.403  1.00  0.00           N  
ATOM    957  H   ARG    57      57.202  28.529  56.039  1.00  0.00           H  
ATOM    958  HA  ARG    57      58.236  26.414  54.465  1.00  0.00           H  
ATOM    959  HB2 ARG    57      56.095  26.565  56.735  1.00  0.00           H  
ATOM    960  HB3 ARG    57      56.503  25.075  55.824  1.00  0.00           H  
ATOM    961  HG2 ARG    57      58.685  25.267  56.683  1.00  0.00           H  
ATOM    962  HG3 ARG    57      58.401  26.803  57.497  1.00  0.00           H  
ATOM    963  HD2 ARG    57      58.250  24.978  59.198  1.00  0.00           H  
ATOM    964  HD3 ARG    57      56.699  25.868  58.925  1.00  0.00           H  
ATOM    965  HE  ARG    57      56.501  23.704  57.333  1.00  0.00           H  
ATOM    966 HH11 ARG    57      55.531  21.983  57.886  1.00  0.00           H  
ATOM    967 HH12 ARG    57      55.753  21.065  59.426  1.00  0.00           H  
ATOM    968 HH21 ARG    57      57.120  23.902  60.763  1.00  0.00           H  
ATOM    969 HH22 ARG    57      56.613  22.220  60.991  1.00  0.00           H  
ATOM    970  N   ILE    58      55.028  26.957  53.715  1.00  0.00           N  
ATOM    971  CA  ILE    58      54.021  26.698  52.637  1.00  0.00           C  
ATOM    972  C   ILE    58      54.484  27.274  51.255  1.00  0.00           C  
ATOM    973  O   ILE    58      54.199  26.615  50.274  1.00  0.00           O  
ATOM    974  CB  ILE    58      52.639  27.232  53.056  1.00  0.00           C  
ATOM    975  CG1 ILE    58      51.996  26.640  54.340  1.00  0.00           C  
ATOM    976  CG2 ILE    58      51.571  27.185  51.990  1.00  0.00           C  
ATOM    977  CD1 ILE    58      51.930  25.130  54.377  1.00  0.00           C  
ATOM    978  H   ILE    58      54.732  27.620  54.417  1.00  0.00           H  
ATOM    979  HA  ILE    58      54.025  25.625  52.447  1.00  0.00           H  
ATOM    980  HB  ILE    58      52.669  28.317  53.153  1.00  0.00           H  
ATOM    981 HG12 ILE    58      52.581  26.878  55.227  1.00  0.00           H  
ATOM    982 HG13 ILE    58      51.031  27.109  54.533  1.00  0.00           H  
ATOM    983 HG21 ILE    58      50.673  27.669  52.375  1.00  0.00           H  
ATOM    984 HG22 ILE    58      51.947  27.672  51.091  1.00  0.00           H  
ATOM    985 HG23 ILE    58      51.310  26.192  51.625  1.00  0.00           H  
ATOM    986 HD11 ILE    58      51.553  24.743  53.431  1.00  0.00           H  
ATOM    987 HD12 ILE    58      52.927  24.715  54.525  1.00  0.00           H  
ATOM    988 HD13 ILE    58      51.207  24.842  55.140  1.00  0.00           H  
ATOM    989  N   PHE    59      55.149  28.419  51.200  1.00  0.00           N  
ATOM    990  CA  PHE    59      55.715  28.918  49.892  1.00  0.00           C  
ATOM    991  C   PHE    59      56.839  28.044  49.372  1.00  0.00           C  
ATOM    992  O   PHE    59      56.961  27.835  48.162  1.00  0.00           O  
ATOM    993  CB  PHE    59      56.169  30.357  50.033  1.00  0.00           C  
ATOM    994  CG  PHE    59      55.220  31.508  50.488  1.00  0.00           C  
ATOM    995  CD1 PHE    59      53.866  31.457  50.182  1.00  0.00           C  
ATOM    996  CD2 PHE    59      55.770  32.624  51.142  1.00  0.00           C  
ATOM    997  CE1 PHE    59      53.087  32.600  50.553  1.00  0.00           C  
ATOM    998  CE2 PHE    59      54.890  33.672  51.539  1.00  0.00           C  
ATOM    999  CZ  PHE    59      53.615  33.683  51.252  1.00  0.00           C  
ATOM   1000  H   PHE    59      55.268  28.936  52.060  1.00  0.00           H  
ATOM   1001  HA  PHE    59      54.979  28.880  49.090  1.00  0.00           H  
ATOM   1002  HB2 PHE    59      57.012  30.453  50.717  1.00  0.00           H  
ATOM   1003  HB3 PHE    59      56.516  30.574  49.023  1.00  0.00           H  
ATOM   1004  HD1 PHE    59      53.429  30.726  49.518  1.00  0.00           H  
ATOM   1005  HD2 PHE    59      56.816  32.651  51.409  1.00  0.00           H  
ATOM   1006  HE1 PHE    59      52.058  32.643  50.229  1.00  0.00           H  
ATOM   1007  HE2 PHE    59      55.248  34.575  52.010  1.00  0.00           H  
ATOM   1008  HZ  PHE    59      53.018  34.573  51.380  1.00  0.00           H  
ATOM   1009  N   THR    60      57.692  27.497  50.303  1.00  0.00           N  
ATOM   1010  CA  THR    60      58.903  26.745  49.940  1.00  0.00           C  
ATOM   1011  C   THR    60      58.513  25.669  48.949  1.00  0.00           C  
ATOM   1012  O   THR    60      59.152  25.484  47.868  1.00  0.00           O  
ATOM   1013  CB  THR    60      59.667  26.158  51.169  1.00  0.00           C  
ATOM   1014  CG2 THR    60      60.918  25.461  50.668  1.00  0.00           C  
ATOM   1015  OG1 THR    60      60.055  27.248  51.902  1.00  0.00           O  
ATOM   1016  H   THR    60      57.368  27.555  51.258  1.00  0.00           H  
ATOM   1017  HA  THR    60      59.639  27.443  49.541  1.00  0.00           H  
ATOM   1018  HB  THR    60      58.927  25.538  51.674  1.00  0.00           H  
ATOM   1019  HG1 THR    60      59.327  27.865  52.007  1.00  0.00           H  
ATOM   1020 HG21 THR    60      61.312  25.001  51.574  1.00  0.00           H  
ATOM   1021 HG22 THR    60      60.742  24.645  49.966  1.00  0.00           H  
ATOM   1022 HG23 THR    60      61.609  26.201  50.265  1.00  0.00           H  
ATOM   1023  N   VAL    61      57.588  24.815  49.394  1.00  0.00           N  
ATOM   1024  CA  VAL    61      57.244  23.529  48.754  1.00  0.00           C  
ATOM   1025  C   VAL    61      56.731  23.748  47.352  1.00  0.00           C  
ATOM   1026  O   VAL    61      56.962  22.841  46.500  1.00  0.00           O  
ATOM   1027  CB  VAL    61      56.300  22.666  49.563  1.00  0.00           C  
ATOM   1028  CG1 VAL    61      56.786  22.517  51.033  1.00  0.00           C  
ATOM   1029  CG2 VAL    61      54.817  23.176  49.579  1.00  0.00           C  
ATOM   1030  H   VAL    61      57.221  25.024  50.312  1.00  0.00           H  
ATOM   1031  HA  VAL    61      58.167  22.970  48.598  1.00  0.00           H  
ATOM   1032  HB  VAL    61      56.345  21.746  48.981  1.00  0.00           H  
ATOM   1033 HG11 VAL    61      56.248  21.723  51.550  1.00  0.00           H  
ATOM   1034 HG12 VAL    61      57.861  22.350  51.088  1.00  0.00           H  
ATOM   1035 HG13 VAL    61      56.638  23.424  51.620  1.00  0.00           H  
ATOM   1036 HG21 VAL    61      54.872  24.257  49.708  1.00  0.00           H  
ATOM   1037 HG22 VAL    61      54.301  22.925  48.653  1.00  0.00           H  
ATOM   1038 HG23 VAL    61      54.257  22.728  50.400  1.00  0.00           H  
ATOM   1039  N   ILE    62      56.075  24.867  47.020  1.00  0.00           N  
ATOM   1040  CA  ILE    62      55.633  25.220  45.670  1.00  0.00           C  
ATOM   1041  C   ILE    62      56.642  26.096  44.859  1.00  0.00           C  
ATOM   1042  O   ILE    62      56.637  25.809  43.637  1.00  0.00           O  
ATOM   1043  CB  ILE    62      54.236  25.830  45.743  1.00  0.00           C  
ATOM   1044  CG1 ILE    62      53.184  24.770  46.399  1.00  0.00           C  
ATOM   1045  CG2 ILE    62      53.746  26.319  44.379  1.00  0.00           C  
ATOM   1046  CD1 ILE    62      53.121  23.408  45.670  1.00  0.00           C  
ATOM   1047  H   ILE    62      55.776  25.512  47.737  1.00  0.00           H  
ATOM   1048  HA  ILE    62      55.556  24.264  45.153  1.00  0.00           H  
ATOM   1049  HB  ILE    62      54.252  26.703  46.396  1.00  0.00           H  
ATOM   1050 HG12 ILE    62      53.404  24.621  47.456  1.00  0.00           H  
ATOM   1051 HG13 ILE    62      52.209  25.234  46.251  1.00  0.00           H  
ATOM   1052 HG21 ILE    62      54.383  27.178  44.163  1.00  0.00           H  
ATOM   1053 HG22 ILE    62      53.950  25.548  43.635  1.00  0.00           H  
ATOM   1054 HG23 ILE    62      52.716  26.659  44.276  1.00  0.00           H  
ATOM   1055 HD11 ILE    62      54.029  22.820  45.806  1.00  0.00           H  
ATOM   1056 HD12 ILE    62      52.303  22.911  46.191  1.00  0.00           H  
ATOM   1057 HD13 ILE    62      52.728  23.434  44.654  1.00  0.00           H  
ATOM   1058  N   PHE    63      57.552  26.846  45.436  1.00  0.00           N  
ATOM   1059  CA  PHE    63      58.790  27.226  44.698  1.00  0.00           C  
ATOM   1060  C   PHE    63      59.582  25.996  44.160  1.00  0.00           C  
ATOM   1061  O   PHE    63      59.988  26.072  43.011  1.00  0.00           O  
ATOM   1062  CB  PHE    63      59.709  28.175  45.567  1.00  0.00           C  
ATOM   1063  CG  PHE    63      59.095  29.531  45.999  1.00  0.00           C  
ATOM   1064  CD1 PHE    63      58.099  30.179  45.272  1.00  0.00           C  
ATOM   1065  CD2 PHE    63      59.350  29.956  47.300  1.00  0.00           C  
ATOM   1066  CE1 PHE    63      57.539  31.380  45.758  1.00  0.00           C  
ATOM   1067  CE2 PHE    63      58.788  31.120  47.825  1.00  0.00           C  
ATOM   1068  CZ  PHE    63      57.884  31.858  47.039  1.00  0.00           C  
ATOM   1069  H   PHE    63      57.580  26.896  46.444  1.00  0.00           H  
ATOM   1070  HA  PHE    63      58.464  27.738  43.792  1.00  0.00           H  
ATOM   1071  HB2 PHE    63      59.966  27.602  46.457  1.00  0.00           H  
ATOM   1072  HB3 PHE    63      60.624  28.466  45.051  1.00  0.00           H  
ATOM   1073  HD1 PHE    63      57.772  29.696  44.363  1.00  0.00           H  
ATOM   1074  HD2 PHE    63      60.026  29.411  47.942  1.00  0.00           H  
ATOM   1075  HE1 PHE    63      56.860  31.883  45.086  1.00  0.00           H  
ATOM   1076  HE2 PHE    63      59.019  31.406  48.840  1.00  0.00           H  
ATOM   1077  HZ  PHE    63      57.438  32.767  47.413  1.00  0.00           H  
ATOM   1078  N   PHE    64      59.853  24.878  44.886  1.00  0.00           N  
ATOM   1079  CA  PHE    64      60.235  23.619  44.313  1.00  0.00           C  
ATOM   1080  C   PHE    64      59.338  23.144  43.170  1.00  0.00           C  
ATOM   1081  O   PHE    64      59.905  22.397  42.409  1.00  0.00           O  
ATOM   1082  CB  PHE    64      60.351  22.566  45.467  1.00  0.00           C  
ATOM   1083  CG  PHE    64      61.693  22.606  46.182  1.00  0.00           C  
ATOM   1084  CD1 PHE    64      62.673  21.671  45.877  1.00  0.00           C  
ATOM   1085  CD2 PHE    64      62.010  23.435  47.296  1.00  0.00           C  
ATOM   1086  CE1 PHE    64      63.913  21.610  46.561  1.00  0.00           C  
ATOM   1087  CE2 PHE    64      63.256  23.408  47.881  1.00  0.00           C  
ATOM   1088  CZ  PHE    64      64.282  22.531  47.495  1.00  0.00           C  
ATOM   1089  H   PHE    64      59.677  24.957  45.877  1.00  0.00           H  
ATOM   1090  HA  PHE    64      61.191  23.691  43.795  1.00  0.00           H  
ATOM   1091  HB2 PHE    64      59.664  22.732  46.297  1.00  0.00           H  
ATOM   1092  HB3 PHE    64      60.193  21.575  45.042  1.00  0.00           H  
ATOM   1093  HD1 PHE    64      62.425  20.940  45.122  1.00  0.00           H  
ATOM   1094  HD2 PHE    64      61.314  24.219  47.557  1.00  0.00           H  
ATOM   1095  HE1 PHE    64      64.578  20.793  46.323  1.00  0.00           H  
ATOM   1096  HE2 PHE    64      63.480  24.024  48.739  1.00  0.00           H  
ATOM   1097  HZ  PHE    64      65.215  22.356  48.010  1.00  0.00           H  
ATOM   1098  N   LEU    65      58.044  23.452  43.094  1.00  0.00           N  
ATOM   1099  CA  LEU    65      57.131  23.029  42.038  1.00  0.00           C  
ATOM   1100  C   LEU    65      57.214  23.874  40.778  1.00  0.00           C  
ATOM   1101  O   LEU    65      57.411  23.264  39.731  1.00  0.00           O  
ATOM   1102  CB  LEU    65      55.651  22.798  42.534  1.00  0.00           C  
ATOM   1103  CG  LEU    65      54.668  22.245  41.477  1.00  0.00           C  
ATOM   1104  CD1 LEU    65      55.095  20.854  41.054  1.00  0.00           C  
ATOM   1105  CD2 LEU    65      53.284  22.101  42.041  1.00  0.00           C  
ATOM   1106  H   LEU    65      57.630  23.838  43.931  1.00  0.00           H  
ATOM   1107  HA  LEU    65      57.507  22.056  41.720  1.00  0.00           H  
ATOM   1108  HB2 LEU    65      55.658  22.192  43.440  1.00  0.00           H  
ATOM   1109  HB3 LEU    65      55.201  23.745  42.832  1.00  0.00           H  
ATOM   1110  HG  LEU    65      54.728  22.884  40.596  1.00  0.00           H  
ATOM   1111 HD11 LEU    65      55.218  20.207  41.923  1.00  0.00           H  
ATOM   1112 HD12 LEU    65      54.367  20.460  40.344  1.00  0.00           H  
ATOM   1113 HD13 LEU    65      56.026  20.839  40.489  1.00  0.00           H  
ATOM   1114 HD21 LEU    65      52.594  21.830  41.242  1.00  0.00           H  
ATOM   1115 HD22 LEU    65      53.401  21.424  42.887  1.00  0.00           H  
ATOM   1116 HD23 LEU    65      53.068  23.126  42.342  1.00  0.00           H  
ATOM   1117  N   GLU    66      57.247  25.226  40.880  1.00  0.00           N  
ATOM   1118  CA  GLU    66      57.426  26.100  39.692  1.00  0.00           C  
ATOM   1119  C   GLU    66      58.913  26.214  39.239  1.00  0.00           C  
ATOM   1120  O   GLU    66      59.133  26.553  38.078  1.00  0.00           O  
ATOM   1121  CB  GLU    66      56.639  27.465  39.922  1.00  0.00           C  
ATOM   1122  CG  GLU    66      57.152  28.428  41.007  1.00  0.00           C  
ATOM   1123  CD  GLU    66      58.381  29.215  40.561  1.00  0.00           C  
ATOM   1124  OE1 GLU    66      58.587  29.383  39.367  1.00  0.00           O  
ATOM   1125  OE2 GLU    66      59.055  29.621  41.509  1.00  0.00           O1-
ATOM   1126  H   GLU    66      57.194  25.681  41.780  1.00  0.00           H  
ATOM   1127  HA  GLU    66      57.051  25.651  38.773  1.00  0.00           H  
ATOM   1128  HB2 GLU    66      56.598  27.961  38.952  1.00  0.00           H  
ATOM   1129  HB3 GLU    66      55.592  27.242  40.130  1.00  0.00           H  
ATOM   1130  HG2 GLU    66      56.391  29.166  41.262  1.00  0.00           H  
ATOM   1131  HG3 GLU    66      57.348  27.787  41.867  1.00  0.00           H  
ATOM   1132  N   MET    67      59.869  25.792  40.091  1.00  0.00           N  
ATOM   1133  CA  MET    67      61.291  25.542  39.612  1.00  0.00           C  
ATOM   1134  C   MET    67      61.246  24.259  38.749  1.00  0.00           C  
ATOM   1135  O   MET    67      61.755  24.229  37.619  1.00  0.00           O  
ATOM   1136  CB  MET    67      62.112  25.249  40.894  1.00  0.00           C  
ATOM   1137  CG  MET    67      63.577  24.643  40.726  1.00  0.00           C  
ATOM   1138  SD  MET    67      63.981  23.088  41.510  1.00  0.00           S  
ATOM   1139  CE  MET    67      65.494  22.716  40.668  1.00  0.00           C  
ATOM   1140  H   MET    67      59.628  25.420  40.999  1.00  0.00           H  
ATOM   1141  HA  MET    67      61.819  26.304  39.039  1.00  0.00           H  
ATOM   1142  HB2 MET    67      62.227  26.171  41.463  1.00  0.00           H  
ATOM   1143  HB3 MET    67      61.542  24.527  41.479  1.00  0.00           H  
ATOM   1144  HG2 MET    67      63.674  24.592  39.641  1.00  0.00           H  
ATOM   1145  HG3 MET    67      64.227  25.355  41.233  1.00  0.00           H  
ATOM   1146  HE1 MET    67      66.126  23.600  40.751  1.00  0.00           H  
ATOM   1147  HE2 MET    67      65.948  21.789  41.018  1.00  0.00           H  
ATOM   1148  HE3 MET    67      65.271  22.618  39.606  1.00  0.00           H  
ATOM   1149  N   LEU    68      60.784  23.124  39.310  1.00  0.00           N  
ATOM   1150  CA  LEU    68      60.581  21.847  38.602  1.00  0.00           C  
ATOM   1151  C   LEU    68      59.812  22.023  37.295  1.00  0.00           C  
ATOM   1152  O   LEU    68      60.309  21.464  36.326  1.00  0.00           O  
ATOM   1153  CB  LEU    68      59.815  20.800  39.411  1.00  0.00           C  
ATOM   1154  CG  LEU    68      59.368  19.463  38.652  1.00  0.00           C  
ATOM   1155  CD1 LEU    68      60.515  18.486  38.260  1.00  0.00           C  
ATOM   1156  CD2 LEU    68      58.272  18.706  39.402  1.00  0.00           C  
ATOM   1157  H   LEU    68      60.617  23.247  40.299  1.00  0.00           H  
ATOM   1158  HA  LEU    68      61.517  21.403  38.261  1.00  0.00           H  
ATOM   1159  HB2 LEU    68      60.423  20.648  40.303  1.00  0.00           H  
ATOM   1160  HB3 LEU    68      58.864  21.217  39.744  1.00  0.00           H  
ATOM   1161  HG  LEU    68      58.978  19.764  37.680  1.00  0.00           H  
ATOM   1162 HD11 LEU    68      61.062  18.033  39.087  1.00  0.00           H  
ATOM   1163 HD12 LEU    68      60.106  17.733  37.586  1.00  0.00           H  
ATOM   1164 HD13 LEU    68      61.171  19.018  37.571  1.00  0.00           H  
ATOM   1165 HD21 LEU    68      57.334  19.261  39.415  1.00  0.00           H  
ATOM   1166 HD22 LEU    68      58.089  17.826  38.786  1.00  0.00           H  
ATOM   1167 HD23 LEU    68      58.550  18.570  40.446  1.00  0.00           H  
ATOM   1168  N   ILE    69      58.735  22.756  37.177  1.00  0.00           N  
ATOM   1169  CA  ILE    69      58.000  22.843  35.886  1.00  0.00           C  
ATOM   1170  C   ILE    69      58.867  23.582  34.844  1.00  0.00           C  
ATOM   1171  O   ILE    69      58.919  23.184  33.642  1.00  0.00           O  
ATOM   1172  CB  ILE    69      56.674  23.508  36.176  1.00  0.00           C  
ATOM   1173  CG1 ILE    69      55.799  22.567  36.978  1.00  0.00           C  
ATOM   1174  CG2 ILE    69      56.002  23.904  34.826  1.00  0.00           C  
ATOM   1175  CD1 ILE    69      54.777  23.296  37.828  1.00  0.00           C  
ATOM   1176  H   ILE    69      58.292  22.990  38.054  1.00  0.00           H  
ATOM   1177  HA  ILE    69      57.786  21.835  35.531  1.00  0.00           H  
ATOM   1178  HB  ILE    69      56.792  24.321  36.893  1.00  0.00           H  
ATOM   1179 HG12 ILE    69      55.262  21.903  36.301  1.00  0.00           H  
ATOM   1180 HG13 ILE    69      56.353  21.989  37.718  1.00  0.00           H  
ATOM   1181 HG21 ILE    69      56.116  23.013  34.209  1.00  0.00           H  
ATOM   1182 HG22 ILE    69      54.953  24.171  34.954  1.00  0.00           H  
ATOM   1183 HG23 ILE    69      56.501  24.687  34.255  1.00  0.00           H  
ATOM   1184 HD11 ILE    69      55.254  23.913  38.590  1.00  0.00           H  
ATOM   1185 HD12 ILE    69      54.027  23.820  37.236  1.00  0.00           H  
ATOM   1186 HD13 ILE    69      54.251  22.521  38.385  1.00  0.00           H  
ATOM   1187  N   LYS    70      59.624  24.648  35.149  1.00  0.00           N  
ATOM   1188  CA  LYS    70      60.527  25.307  34.205  1.00  0.00           C  
ATOM   1189  C   LYS    70      61.856  24.427  33.945  1.00  0.00           C  
ATOM   1190  O   LYS    70      62.400  24.483  32.861  1.00  0.00           O  
ATOM   1191  CB  LYS    70      60.936  26.633  34.816  1.00  0.00           C  
ATOM   1192  CG  LYS    70      61.717  27.494  33.820  1.00  0.00           C  
ATOM   1193  CD  LYS    70      62.278  28.818  34.353  1.00  0.00           C  
ATOM   1194  CE  LYS    70      61.146  29.822  34.888  1.00  0.00           C  
ATOM   1195  NZ  LYS    70      61.826  30.853  35.684  1.00  0.00           N1+
ATOM   1196  H   LYS    70      59.672  24.741  36.154  1.00  0.00           H  
ATOM   1197  HA  LYS    70      60.040  25.519  33.253  1.00  0.00           H  
ATOM   1198  HB2 LYS    70      60.055  27.169  35.167  1.00  0.00           H  
ATOM   1199  HB3 LYS    70      61.488  26.534  35.751  1.00  0.00           H  
ATOM   1200  HG2 LYS    70      62.606  26.955  33.491  1.00  0.00           H  
ATOM   1201  HG3 LYS    70      61.190  27.590  32.871  1.00  0.00           H  
ATOM   1202  HD2 LYS    70      62.813  28.667  35.291  1.00  0.00           H  
ATOM   1203  HD3 LYS    70      62.815  29.289  33.529  1.00  0.00           H  
ATOM   1204  HE2 LYS    70      60.580  30.235  34.053  1.00  0.00           H  
ATOM   1205  HE3 LYS    70      60.523  29.325  35.632  1.00  0.00           H  
ATOM   1206  HZ1 LYS    70      62.385  30.420  36.405  1.00  0.00           H  
ATOM   1207  HZ2 LYS    70      62.516  31.409  35.199  1.00  0.00           H  
ATOM   1208  HZ3 LYS    70      61.148  31.460  36.123  1.00  0.00           H  
ATOM   1209  N   TRP    71      62.240  23.618  34.885  1.00  0.00           N  
ATOM   1210  CA  TRP    71      63.285  22.580  34.681  1.00  0.00           C  
ATOM   1211  C   TRP    71      62.885  21.448  33.682  1.00  0.00           C  
ATOM   1212  O   TRP    71      63.773  20.817  33.092  1.00  0.00           O  
ATOM   1213  CB  TRP    71      63.639  21.969  36.022  1.00  0.00           C  
ATOM   1214  CG  TRP    71      64.979  21.239  36.155  1.00  0.00           C  
ATOM   1215  CD1 TRP    71      65.970  21.168  35.275  1.00  0.00           C  
ATOM   1216  CD2 TRP    71      65.303  20.268  37.146  1.00  0.00           C  
ATOM   1217  CE2 TRP    71      66.562  19.684  36.828  1.00  0.00           C  
ATOM   1218  CE3 TRP    71      64.708  19.874  38.350  1.00  0.00           C  
ATOM   1219  NE1 TRP    71      66.902  20.239  35.621  1.00  0.00           N  
ATOM   1220  CZ2 TRP    71      67.087  18.654  37.586  1.00  0.00           C  
ATOM   1221  CZ3 TRP    71      65.203  18.803  39.072  1.00  0.00           C  
ATOM   1222  CH2 TRP    71      66.430  18.181  38.750  1.00  0.00           C  
ATOM   1223  H   TRP    71      61.847  23.773  35.802  1.00  0.00           H  
ATOM   1224  HA  TRP    71      64.131  23.117  34.253  1.00  0.00           H  
ATOM   1225  HB2 TRP    71      63.527  22.752  36.772  1.00  0.00           H  
ATOM   1226  HB3 TRP    71      62.954  21.147  36.230  1.00  0.00           H  
ATOM   1227  HD1 TRP    71      66.057  21.688  34.332  1.00  0.00           H  
ATOM   1228  HE1 TRP    71      67.573  19.819  34.993  1.00  0.00           H  
ATOM   1229  HE3 TRP    71      63.796  20.345  38.686  1.00  0.00           H  
ATOM   1230  HZ2 TRP    71      67.958  18.187  37.151  1.00  0.00           H  
ATOM   1231  HZ3 TRP    71      64.615  18.372  39.869  1.00  0.00           H  
ATOM   1232  HH2 TRP    71      66.829  17.347  39.308  1.00  0.00           H  
ATOM   1233  N   LEU    72      61.577  21.262  33.593  1.00  0.00           N  
ATOM   1234  CA  LEU    72      61.017  20.448  32.582  1.00  0.00           C  
ATOM   1235  C   LEU    72      60.820  21.184  31.229  1.00  0.00           C  
ATOM   1236  O   LEU    72      60.674  20.495  30.217  1.00  0.00           O  
ATOM   1237  CB  LEU    72      59.690  19.831  33.128  1.00  0.00           C  
ATOM   1238  CG  LEU    72      59.971  18.759  34.233  1.00  0.00           C  
ATOM   1239  CD1 LEU    72      58.755  18.387  35.066  1.00  0.00           C  
ATOM   1240  CD2 LEU    72      60.587  17.497  33.708  1.00  0.00           C  
ATOM   1241  H   LEU    72      60.847  21.712  34.125  1.00  0.00           H  
ATOM   1242  HA  LEU    72      61.650  19.578  32.403  1.00  0.00           H  
ATOM   1243  HB2 LEU    72      59.000  20.588  33.500  1.00  0.00           H  
ATOM   1244  HB3 LEU    72      59.125  19.419  32.292  1.00  0.00           H  
ATOM   1245  HG  LEU    72      60.630  19.175  34.994  1.00  0.00           H  
ATOM   1246 HD11 LEU    72      58.459  19.311  35.563  1.00  0.00           H  
ATOM   1247 HD12 LEU    72      58.000  17.982  34.391  1.00  0.00           H  
ATOM   1248 HD13 LEU    72      59.046  17.587  35.746  1.00  0.00           H  
ATOM   1249 HD21 LEU    72      61.610  17.826  33.527  1.00  0.00           H  
ATOM   1250 HD22 LEU    72      60.710  16.772  34.513  1.00  0.00           H  
ATOM   1251 HD23 LEU    72      60.063  17.181  32.806  1.00  0.00           H  
ATOM   1252  N   ALA    73      60.894  22.513  31.208  1.00  0.00           N  
ATOM   1253  CA  ALA    73      60.671  23.254  30.048  1.00  0.00           C  
ATOM   1254  C   ALA    73      62.005  23.571  29.361  1.00  0.00           C  
ATOM   1255  O   ALA    73      62.202  23.271  28.191  1.00  0.00           O  
ATOM   1256  CB  ALA    73      60.036  24.576  30.465  1.00  0.00           C  
ATOM   1257  H   ALA    73      61.100  23.096  32.006  1.00  0.00           H  
ATOM   1258  HA  ALA    73      60.081  22.765  29.273  1.00  0.00           H  
ATOM   1259  HB1 ALA    73      59.464  24.983  29.631  1.00  0.00           H  
ATOM   1260  HB2 ALA    73      59.326  24.408  31.275  1.00  0.00           H  
ATOM   1261  HB3 ALA    73      60.699  25.403  30.718  1.00  0.00           H  
ATOM   1262  N   LEU    74      63.074  23.977  30.076  1.00  0.00           N  
ATOM   1263  CA  LEU    74      64.427  23.922  29.453  1.00  0.00           C  
ATOM   1264  C   LEU    74      65.020  22.572  29.531  1.00  0.00           C  
ATOM   1265  O   LEU    74      64.483  21.642  30.217  1.00  0.00           O  
ATOM   1266  CB  LEU    74      65.344  24.932  30.163  1.00  0.00           C  
ATOM   1267  CG  LEU    74      65.208  26.348  29.663  1.00  0.00           C  
ATOM   1268  CD1 LEU    74      64.244  27.324  30.469  1.00  0.00           C  
ATOM   1269  CD2 LEU    74      66.547  27.057  29.620  1.00  0.00           C  
ATOM   1270  H   LEU    74      63.019  23.921  31.083  1.00  0.00           H  
ATOM   1271  HA  LEU    74      64.346  24.290  28.430  1.00  0.00           H  
ATOM   1272  HB2 LEU    74      65.284  24.924  31.251  1.00  0.00           H  
ATOM   1273  HB3 LEU    74      66.331  24.511  29.972  1.00  0.00           H  
ATOM   1274  HG  LEU    74      64.764  26.271  28.671  1.00  0.00           H  
ATOM   1275 HD11 LEU    74      64.038  28.230  29.899  1.00  0.00           H  
ATOM   1276 HD12 LEU    74      63.253  26.880  30.555  1.00  0.00           H  
ATOM   1277 HD13 LEU    74      64.674  27.535  31.448  1.00  0.00           H  
ATOM   1278 HD21 LEU    74      66.509  28.049  29.170  1.00  0.00           H  
ATOM   1279 HD22 LEU    74      67.137  27.037  30.536  1.00  0.00           H  
ATOM   1280 HD23 LEU    74      67.083  26.658  28.758  1.00  0.00           H  
ATOM   1281  N   GLY    75      66.098  22.251  28.852  1.00  0.00           N  
ATOM   1282  CA  GLY    75      66.819  20.943  28.872  1.00  0.00           C  
ATOM   1283  C   GLY    75      67.550  20.654  30.193  1.00  0.00           C  
ATOM   1284  O   GLY    75      67.968  21.584  30.866  1.00  0.00           O  
ATOM   1285  H   GLY    75      66.437  22.933  28.188  1.00  0.00           H  
ATOM   1286  HA2 GLY    75      66.066  20.169  28.721  1.00  0.00           H  
ATOM   1287  HA3 GLY    75      67.520  20.791  28.051  1.00  0.00           H  
ATOM   1288  N   PHE    76      67.517  19.402  30.491  1.00  0.00           N  
ATOM   1289  CA  PHE    76      67.656  18.811  31.841  1.00  0.00           C  
ATOM   1290  C   PHE    76      68.863  19.348  32.580  1.00  0.00           C  
ATOM   1291  O   PHE    76      68.799  19.517  33.806  1.00  0.00           O  
ATOM   1292  CB  PHE    76      67.642  17.276  31.772  1.00  0.00           C  
ATOM   1293  CG  PHE    76      68.971  16.594  31.462  1.00  0.00           C  
ATOM   1294  CD1 PHE    76      69.230  16.344  30.119  1.00  0.00           C  
ATOM   1295  CD2 PHE    76      69.745  16.102  32.553  1.00  0.00           C  
ATOM   1296  CE1 PHE    76      70.475  15.883  29.771  1.00  0.00           C  
ATOM   1297  CE2 PHE    76      71.021  15.603  32.224  1.00  0.00           C  
ATOM   1298  CZ  PHE    76      71.329  15.467  30.789  1.00  0.00           C  
ATOM   1299  H   PHE    76      67.239  18.808  29.724  1.00  0.00           H  
ATOM   1300  HA  PHE    76      66.845  19.077  32.519  1.00  0.00           H  
ATOM   1301  HB2 PHE    76      67.379  16.915  32.766  1.00  0.00           H  
ATOM   1302  HB3 PHE    76      66.866  16.949  31.081  1.00  0.00           H  
ATOM   1303  HD1 PHE    76      68.401  16.583  29.470  1.00  0.00           H  
ATOM   1304  HD2 PHE    76      69.423  16.077  33.584  1.00  0.00           H  
ATOM   1305  HE1 PHE    76      70.661  15.773  28.713  1.00  0.00           H  
ATOM   1306  HE2 PHE    76      71.741  15.267  32.956  1.00  0.00           H  
ATOM   1307  HZ  PHE    76      72.262  15.011  30.493  1.00  0.00           H  
ATOM   1308  N   ARG    77      70.017  19.492  31.898  1.00  0.00           N  
ATOM   1309  CA  ARG    77      71.246  20.139  32.318  1.00  0.00           C  
ATOM   1310  C   ARG    77      71.055  21.656  32.100  1.00  0.00           C  
ATOM   1311  O   ARG    77      71.478  22.482  32.917  1.00  0.00           O  
ATOM   1312  CB  ARG    77      72.496  19.570  31.595  1.00  0.00           C  
ATOM   1313  CG  ARG    77      73.736  20.470  31.771  1.00  0.00           C  
ATOM   1314  CD  ARG    77      74.184  20.848  33.228  1.00  0.00           C  
ATOM   1315  NE  ARG    77      75.246  21.828  33.095  1.00  0.00           N  
ATOM   1316  CZ  ARG    77      75.756  22.542  34.069  1.00  0.00           C  
ATOM   1317  NH1 ARG    77      76.740  23.368  33.764  1.00  0.00           N1+
ATOM   1318  NH2 ARG    77      75.241  22.444  35.240  1.00  0.00           N  
ATOM   1319  H   ARG    77      69.995  19.081  30.975  1.00  0.00           H  
ATOM   1320  HA  ARG    77      71.255  19.971  33.395  1.00  0.00           H  
ATOM   1321  HB2 ARG    77      72.691  18.624  32.100  1.00  0.00           H  
ATOM   1322  HB3 ARG    77      72.246  19.421  30.545  1.00  0.00           H  
ATOM   1323  HG2 ARG    77      74.525  19.912  31.267  1.00  0.00           H  
ATOM   1324  HG3 ARG    77      73.569  21.370  31.180  1.00  0.00           H  
ATOM   1325  HD2 ARG    77      73.306  21.146  33.802  1.00  0.00           H  
ATOM   1326  HD3 ARG    77      74.612  19.935  33.643  1.00  0.00           H  
ATOM   1327  HE  ARG    77      75.639  21.920  32.169  1.00  0.00           H  
ATOM   1328 HH11 ARG    77      76.993  23.311  32.788  1.00  0.00           H  
ATOM   1329 HH12 ARG    77      77.212  23.931  34.457  1.00  0.00           H  
ATOM   1330 HH21 ARG    77      74.488  21.781  35.359  1.00  0.00           H  
ATOM   1331 HH22 ARG    77      75.533  23.148  35.903  1.00  0.00           H  
ATOM   1332  N   VAL    78      70.752  22.008  30.849  1.00  0.00           N  
ATOM   1333  CA  VAL    78      70.934  23.439  30.412  1.00  0.00           C  
ATOM   1334  C   VAL    78      69.859  24.375  30.914  1.00  0.00           C  
ATOM   1335  O   VAL    78      69.886  25.553  30.598  1.00  0.00           O  
ATOM   1336  CB  VAL    78      71.038  23.537  28.902  1.00  0.00           C  
ATOM   1337  CG1 VAL    78      72.329  22.736  28.519  1.00  0.00           C  
ATOM   1338  CG2 VAL    78      69.832  22.858  28.206  1.00  0.00           C  
ATOM   1339  H   VAL    78      70.493  21.370  30.110  1.00  0.00           H  
ATOM   1340  HA  VAL    78      71.936  23.670  30.774  1.00  0.00           H  
ATOM   1341  HB  VAL    78      71.090  24.550  28.503  1.00  0.00           H  
ATOM   1342 HG11 VAL    78      73.187  23.273  28.923  1.00  0.00           H  
ATOM   1343 HG12 VAL    78      72.393  21.700  28.852  1.00  0.00           H  
ATOM   1344 HG13 VAL    78      72.438  22.790  27.436  1.00  0.00           H  
ATOM   1345 HG21 VAL    78      68.920  23.195  28.699  1.00  0.00           H  
ATOM   1346 HG22 VAL    78      69.960  23.155  27.165  1.00  0.00           H  
ATOM   1347 HG23 VAL    78      69.887  21.770  28.183  1.00  0.00           H  
ATOM   1348  N   TYR    79      69.010  23.991  31.854  1.00  0.00           N  
ATOM   1349  CA  TYR    79      68.326  24.795  32.798  1.00  0.00           C  
ATOM   1350  C   TYR    79      69.324  25.462  33.749  1.00  0.00           C  
ATOM   1351  O   TYR    79      69.334  26.691  33.884  1.00  0.00           O  
ATOM   1352  CB  TYR    79      67.359  23.850  33.536  1.00  0.00           C  
ATOM   1353  CG  TYR    79      66.679  24.493  34.710  1.00  0.00           C  
ATOM   1354  CD1 TYR    79      65.734  25.506  34.521  1.00  0.00           C  
ATOM   1355  CD2 TYR    79      67.152  24.283  36.004  1.00  0.00           C  
ATOM   1356  CE1 TYR    79      65.059  26.107  35.606  1.00  0.00           C  
ATOM   1357  CE2 TYR    79      66.573  24.937  37.096  1.00  0.00           C  
ATOM   1358  CZ  TYR    79      65.468  25.739  36.911  1.00  0.00           C  
ATOM   1359  OH  TYR    79      64.766  26.188  38.019  1.00  0.00           O  
ATOM   1360  H   TYR    79      68.867  23.001  31.992  1.00  0.00           H  
ATOM   1361  HA  TYR    79      67.734  25.576  32.321  1.00  0.00           H  
ATOM   1362  HB2 TYR    79      66.528  23.590  32.880  1.00  0.00           H  
ATOM   1363  HB3 TYR    79      67.909  22.978  33.891  1.00  0.00           H  
ATOM   1364  HD1 TYR    79      65.472  25.734  33.498  1.00  0.00           H  
ATOM   1365  HD2 TYR    79      67.928  23.546  36.144  1.00  0.00           H  
ATOM   1366  HE1 TYR    79      64.287  26.850  35.474  1.00  0.00           H  
ATOM   1367  HE2 TYR    79      66.859  24.684  38.107  1.00  0.00           H  
ATOM   1368  HH  TYR    79      64.165  26.934  37.951  1.00  0.00           H  
ATOM   1369  N   PHE    80      70.201  24.694  34.415  1.00  0.00           N  
ATOM   1370  CA  PHE    80      71.201  25.248  35.352  1.00  0.00           C  
ATOM   1371  C   PHE    80      72.307  26.223  34.838  1.00  0.00           C  
ATOM   1372  O   PHE    80      73.083  26.854  35.535  1.00  0.00           O  
ATOM   1373  CB  PHE    80      71.977  24.161  36.004  1.00  0.00           C  
ATOM   1374  CG  PHE    80      71.079  23.255  36.772  1.00  0.00           C  
ATOM   1375  CD1 PHE    80      70.597  23.584  38.078  1.00  0.00           C  
ATOM   1376  CD2 PHE    80      70.700  22.031  36.173  1.00  0.00           C  
ATOM   1377  CE1 PHE    80      69.748  22.671  38.729  1.00  0.00           C  
ATOM   1378  CE2 PHE    80      69.834  21.184  36.807  1.00  0.00           C  
ATOM   1379  CZ  PHE    80      69.368  21.492  38.137  1.00  0.00           C  
ATOM   1380  H   PHE    80      70.258  23.724  34.138  1.00  0.00           H  
ATOM   1381  HA  PHE    80      70.613  25.775  36.104  1.00  0.00           H  
ATOM   1382  HB2 PHE    80      72.561  23.606  35.271  1.00  0.00           H  
ATOM   1383  HB3 PHE    80      72.619  24.629  36.751  1.00  0.00           H  
ATOM   1384  HD1 PHE    80      70.856  24.536  38.518  1.00  0.00           H  
ATOM   1385  HD2 PHE    80      71.087  21.805  35.190  1.00  0.00           H  
ATOM   1386  HE1 PHE    80      69.263  22.828  39.681  1.00  0.00           H  
ATOM   1387  HE2 PHE    80      69.533  20.232  36.397  1.00  0.00           H  
ATOM   1388  HZ  PHE    80      68.829  20.728  38.678  1.00  0.00           H  
ATOM   1389  N   THR    81      72.330  26.402  33.482  1.00  0.00           N  
ATOM   1390  CA  THR    81      73.344  27.224  32.714  1.00  0.00           C  
ATOM   1391  C   THR    81      72.794  28.600  32.348  1.00  0.00           C  
ATOM   1392  O   THR    81      73.531  29.486  31.937  1.00  0.00           O  
ATOM   1393  CB  THR    81      73.745  26.555  31.385  1.00  0.00           C  
ATOM   1394  CG2 THR    81      74.734  25.400  31.600  1.00  0.00           C  
ATOM   1395  OG1 THR    81      72.569  26.138  30.731  1.00  0.00           O  
ATOM   1396  H   THR    81      71.863  25.665  32.973  1.00  0.00           H  
ATOM   1397  HA  THR    81      74.220  27.484  33.308  1.00  0.00           H  
ATOM   1398  HB  THR    81      74.255  27.356  30.850  1.00  0.00           H  
ATOM   1399  HG1 THR    81      72.567  26.426  29.815  1.00  0.00           H  
ATOM   1400 HG21 THR    81      74.108  24.563  31.909  1.00  0.00           H  
ATOM   1401 HG22 THR    81      75.137  25.159  30.616  1.00  0.00           H  
ATOM   1402 HG23 THR    81      75.571  25.670  32.243  1.00  0.00           H  
ATOM   1403  N   ASN    82      71.514  28.768  32.416  1.00  0.00           N  
ATOM   1404  CA  ASN    82      70.910  30.060  32.251  1.00  0.00           C  
ATOM   1405  C   ASN    82      70.928  30.718  33.649  1.00  0.00           C  
ATOM   1406  O   ASN    82      70.479  30.166  34.577  1.00  0.00           O  
ATOM   1407  CB  ASN    82      69.581  29.877  31.630  1.00  0.00           C  
ATOM   1408  CG  ASN    82      68.738  31.053  31.595  1.00  0.00           C  
ATOM   1409  ND2 ASN    82      68.718  31.965  30.730  1.00  0.00           N  
ATOM   1410  OD1 ASN    82      67.947  31.171  32.513  1.00  0.00           O  
ATOM   1411  H   ASN    82      70.890  27.994  32.592  1.00  0.00           H  
ATOM   1412  HA  ASN    82      71.516  30.616  31.536  1.00  0.00           H  
ATOM   1413  HB2 ASN    82      69.784  29.467  30.641  1.00  0.00           H  
ATOM   1414  HB3 ASN    82      69.033  29.054  32.090  1.00  0.00           H  
ATOM   1415 HD21 ASN    82      68.116  32.769  30.838  1.00  0.00           H  
ATOM   1416 HD22 ASN    82      69.137  31.864  29.817  1.00  0.00           H  
ATOM   1417  N   ALA    83      71.340  31.986  33.749  1.00  0.00           N  
ATOM   1418  CA  ALA    83      71.435  32.737  35.024  1.00  0.00           C  
ATOM   1419  C   ALA    83      70.051  33.059  35.658  1.00  0.00           C  
ATOM   1420  O   ALA    83      69.934  33.006  36.857  1.00  0.00           O  
ATOM   1421  CB  ALA    83      72.260  34.038  34.822  1.00  0.00           C  
ATOM   1422  H   ALA    83      71.842  32.488  33.030  1.00  0.00           H  
ATOM   1423  HA  ALA    83      71.977  32.118  35.738  1.00  0.00           H  
ATOM   1424  HB1 ALA    83      73.125  33.788  34.209  1.00  0.00           H  
ATOM   1425  HB2 ALA    83      71.570  34.705  34.306  1.00  0.00           H  
ATOM   1426  HB3 ALA    83      72.503  34.358  35.836  1.00  0.00           H  
ATOM   1427  N   TRP    84      69.021  33.385  34.909  1.00  0.00           N  
ATOM   1428  CA  TRP    84      67.609  33.477  35.477  1.00  0.00           C  
ATOM   1429  C   TRP    84      67.156  32.159  36.058  1.00  0.00           C  
ATOM   1430  O   TRP    84      66.679  32.115  37.204  1.00  0.00           O  
ATOM   1431  CB  TRP    84      66.700  34.137  34.476  1.00  0.00           C  
ATOM   1432  CG  TRP    84      67.043  35.527  34.094  1.00  0.00           C  
ATOM   1433  CD1 TRP    84      67.690  35.927  32.928  1.00  0.00           C  
ATOM   1434  CD2 TRP    84      66.824  36.798  34.811  1.00  0.00           C  
ATOM   1435  CE2 TRP    84      67.439  37.847  34.174  1.00  0.00           C  
ATOM   1436  CE3 TRP    84      66.360  37.058  36.121  1.00  0.00           C  
ATOM   1437  NE1 TRP    84      67.909  37.306  32.994  1.00  0.00           N  
ATOM   1438  CZ2 TRP    84      67.331  39.191  34.694  1.00  0.00           C  
ATOM   1439  CZ3 TRP    84      66.425  38.311  36.794  1.00  0.00           C  
ATOM   1440  CH2 TRP    84      66.758  39.378  35.989  1.00  0.00           C  
ATOM   1441  H   TRP    84      69.141  33.471  33.910  1.00  0.00           H  
ATOM   1442  HA  TRP    84      67.724  34.110  36.357  1.00  0.00           H  
ATOM   1443  HB2 TRP    84      66.838  33.534  33.579  1.00  0.00           H  
ATOM   1444  HB3 TRP    84      65.688  34.089  34.880  1.00  0.00           H  
ATOM   1445  HD1 TRP    84      67.887  35.275  32.089  1.00  0.00           H  
ATOM   1446  HE1 TRP    84      68.241  37.886  32.236  1.00  0.00           H  
ATOM   1447  HE3 TRP    84      66.013  36.220  36.707  1.00  0.00           H  
ATOM   1448  HZ2 TRP    84      67.658  40.061  34.144  1.00  0.00           H  
ATOM   1449  HZ3 TRP    84      66.166  38.398  37.839  1.00  0.00           H  
ATOM   1450  HH2 TRP    84      66.718  40.381  36.389  1.00  0.00           H  
ATOM   1451  N   CYS    85      67.389  31.074  35.301  1.00  0.00           N  
ATOM   1452  CA  CYS    85      67.001  29.697  35.753  1.00  0.00           C  
ATOM   1453  C   CYS    85      67.885  29.199  37.017  1.00  0.00           C  
ATOM   1454  O   CYS    85      67.357  28.594  37.950  1.00  0.00           O  
ATOM   1455  CB  CYS    85      67.135  28.698  34.715  1.00  0.00           C  
ATOM   1456  SG  CYS    85      66.019  28.947  33.342  1.00  0.00           S  
ATOM   1457  H   CYS    85      67.741  31.161  34.358  1.00  0.00           H  
ATOM   1458  HA  CYS    85      65.929  29.684  35.950  1.00  0.00           H  
ATOM   1459  HB2 CYS    85      68.192  28.726  34.450  1.00  0.00           H  
ATOM   1460  HB3 CYS    85      66.997  27.658  35.009  1.00  0.00           H  
ATOM   1461  HG  CYS    85      66.572  30.148  33.155  1.00  0.00           H  
ATOM   1462  N   TRP    86      69.156  29.613  37.070  1.00  0.00           N  
ATOM   1463  CA  TRP    86      70.105  29.306  38.067  1.00  0.00           C  
ATOM   1464  C   TRP    86      69.853  30.199  39.319  1.00  0.00           C  
ATOM   1465  O   TRP    86      70.088  29.688  40.434  1.00  0.00           O  
ATOM   1466  CB  TRP    86      71.533  29.548  37.505  1.00  0.00           C  
ATOM   1467  CG  TRP    86      72.525  29.026  38.503  1.00  0.00           C  
ATOM   1468  CD1 TRP    86      72.832  27.758  38.676  1.00  0.00           C  
ATOM   1469  CD2 TRP    86      73.321  29.876  39.427  1.00  0.00           C  
ATOM   1470  CE2 TRP    86      74.199  28.923  40.038  1.00  0.00           C  
ATOM   1471  CE3 TRP    86      73.370  31.235  39.755  1.00  0.00           C  
ATOM   1472  NE1 TRP    86      73.872  27.694  39.571  1.00  0.00           N  
ATOM   1473  CZ2 TRP    86      75.213  29.309  40.901  1.00  0.00           C  
ATOM   1474  CZ3 TRP    86      74.359  31.602  40.727  1.00  0.00           C  
ATOM   1475  CH2 TRP    86      75.301  30.676  41.242  1.00  0.00           C  
ATOM   1476  H   TRP    86      69.453  30.042  36.206  1.00  0.00           H  
ATOM   1477  HA  TRP    86      69.991  28.259  38.348  1.00  0.00           H  
ATOM   1478  HB2 TRP    86      71.811  29.104  36.550  1.00  0.00           H  
ATOM   1479  HB3 TRP    86      71.574  30.637  37.532  1.00  0.00           H  
ATOM   1480  HD1 TRP    86      72.396  26.926  38.144  1.00  0.00           H  
ATOM   1481  HE1 TRP    86      74.275  26.853  39.957  1.00  0.00           H  
ATOM   1482  HE3 TRP    86      72.730  31.962  39.277  1.00  0.00           H  
ATOM   1483  HZ2 TRP    86      75.849  28.556  41.343  1.00  0.00           H  
ATOM   1484  HZ3 TRP    86      74.468  32.659  40.924  1.00  0.00           H  
ATOM   1485  HH2 TRP    86      76.127  31.059  41.822  1.00  0.00           H  
ATOM   1486  N   LEU    87      69.527  31.457  39.232  1.00  0.00           N  
ATOM   1487  CA  LEU    87      69.099  32.363  40.324  1.00  0.00           C  
ATOM   1488  C   LEU    87      67.719  31.859  40.953  1.00  0.00           C  
ATOM   1489  O   LEU    87      67.661  31.969  42.203  1.00  0.00           O  
ATOM   1490  CB  LEU    87      69.104  33.742  39.675  1.00  0.00           C  
ATOM   1491  CG  LEU    87      68.781  34.889  40.612  1.00  0.00           C  
ATOM   1492  CD1 LEU    87      69.464  34.927  41.893  1.00  0.00           C  
ATOM   1493  CD2 LEU    87      69.137  36.197  39.859  1.00  0.00           C  
ATOM   1494  H   LEU    87      69.468  31.882  38.318  1.00  0.00           H  
ATOM   1495  HA  LEU    87      69.949  32.394  41.005  1.00  0.00           H  
ATOM   1496  HB2 LEU    87      70.069  34.002  39.240  1.00  0.00           H  
ATOM   1497  HB3 LEU    87      68.270  33.689  38.975  1.00  0.00           H  
ATOM   1498  HG  LEU    87      67.727  34.842  40.886  1.00  0.00           H  
ATOM   1499 HD11 LEU    87      69.477  33.957  42.390  1.00  0.00           H  
ATOM   1500 HD12 LEU    87      70.517  35.197  41.807  1.00  0.00           H  
ATOM   1501 HD13 LEU    87      68.915  35.573  42.578  1.00  0.00           H  
ATOM   1502 HD21 LEU    87      68.709  36.198  38.856  1.00  0.00           H  
ATOM   1503 HD22 LEU    87      68.818  37.116  40.351  1.00  0.00           H  
ATOM   1504 HD23 LEU    87      70.220  36.268  39.764  1.00  0.00           H  
ATOM   1505  N   ASP    88      66.768  31.369  40.166  1.00  0.00           N  
ATOM   1506  CA  ASP    88      65.660  30.622  40.728  1.00  0.00           C  
ATOM   1507  C   ASP    88      66.069  29.325  41.505  1.00  0.00           C  
ATOM   1508  O   ASP    88      65.574  29.107  42.652  1.00  0.00           O  
ATOM   1509  CB  ASP    88      64.636  30.100  39.595  1.00  0.00           C  
ATOM   1510  CG  ASP    88      63.802  31.239  39.000  1.00  0.00           C  
ATOM   1511  OD1 ASP    88      63.850  32.400  39.484  1.00  0.00           O  
ATOM   1512  OD2 ASP    88      62.914  30.951  38.152  1.00  0.00           O1-
ATOM   1513  H   ASP    88      66.745  31.510  39.167  1.00  0.00           H  
ATOM   1514  HA  ASP    88      65.121  31.164  41.505  1.00  0.00           H  
ATOM   1515  HB2 ASP    88      65.196  29.669  38.764  1.00  0.00           H  
ATOM   1516  HB3 ASP    88      63.952  29.337  39.966  1.00  0.00           H  
ATOM   1517  N   PHE    89      67.057  28.490  41.029  1.00  0.00           N  
ATOM   1518  CA  PHE    89      67.619  27.369  41.859  1.00  0.00           C  
ATOM   1519  C   PHE    89      68.209  27.797  43.154  1.00  0.00           C  
ATOM   1520  O   PHE    89      67.883  27.243  44.171  1.00  0.00           O  
ATOM   1521  CB  PHE    89      68.547  26.418  41.003  1.00  0.00           C  
ATOM   1522  CG  PHE    89      69.435  25.434  41.820  1.00  0.00           C  
ATOM   1523  CD1 PHE    89      68.801  24.338  42.371  1.00  0.00           C  
ATOM   1524  CD2 PHE    89      70.816  25.601  41.896  1.00  0.00           C  
ATOM   1525  CE1 PHE    89      69.514  23.461  43.180  1.00  0.00           C  
ATOM   1526  CE2 PHE    89      71.542  24.646  42.598  1.00  0.00           C  
ATOM   1527  CZ  PHE    89      70.897  23.620  43.308  1.00  0.00           C  
ATOM   1528  H   PHE    89      67.299  28.537  40.050  1.00  0.00           H  
ATOM   1529  HA  PHE    89      66.715  26.855  42.186  1.00  0.00           H  
ATOM   1530  HB2 PHE    89      67.937  25.855  40.297  1.00  0.00           H  
ATOM   1531  HB3 PHE    89      69.170  27.056  40.376  1.00  0.00           H  
ATOM   1532  HD1 PHE    89      67.744  24.190  42.206  1.00  0.00           H  
ATOM   1533  HD2 PHE    89      71.287  26.470  41.460  1.00  0.00           H  
ATOM   1534  HE1 PHE    89      68.935  22.619  43.531  1.00  0.00           H  
ATOM   1535  HE2 PHE    89      72.616  24.742  42.661  1.00  0.00           H  
ATOM   1536  HZ  PHE    89      71.447  22.991  43.993  1.00  0.00           H  
ATOM   1537  N   ILE    90      69.040  28.849  43.193  1.00  0.00           N  
ATOM   1538  CA  ILE    90      69.681  29.462  44.404  1.00  0.00           C  
ATOM   1539  C   ILE    90      68.588  29.980  45.357  1.00  0.00           C  
ATOM   1540  O   ILE    90      68.714  29.689  46.584  1.00  0.00           O  
ATOM   1541  CB  ILE    90      70.769  30.484  43.948  1.00  0.00           C  
ATOM   1542  CG1 ILE    90      71.880  29.729  43.208  1.00  0.00           C  
ATOM   1543  CG2 ILE    90      71.313  31.214  45.234  1.00  0.00           C  
ATOM   1544  CD1 ILE    90      72.803  28.765  44.088  1.00  0.00           C  
ATOM   1545  H   ILE    90      69.262  29.254  42.295  1.00  0.00           H  
ATOM   1546  HA  ILE    90      70.160  28.621  44.905  1.00  0.00           H  
ATOM   1547  HB  ILE    90      70.352  31.221  43.262  1.00  0.00           H  
ATOM   1548 HG12 ILE    90      71.457  29.132  42.400  1.00  0.00           H  
ATOM   1549 HG13 ILE    90      72.528  30.430  42.682  1.00  0.00           H  
ATOM   1550 HG21 ILE    90      72.097  31.935  45.003  1.00  0.00           H  
ATOM   1551 HG22 ILE    90      70.592  31.756  45.846  1.00  0.00           H  
ATOM   1552 HG23 ILE    90      71.671  30.410  45.878  1.00  0.00           H  
ATOM   1553 HD11 ILE    90      73.509  29.446  44.565  1.00  0.00           H  
ATOM   1554 HD12 ILE    90      72.249  28.136  44.785  1.00  0.00           H  
ATOM   1555 HD13 ILE    90      73.362  28.049  43.485  1.00  0.00           H  
ATOM   1556  N   ILE    91      67.564  30.657  44.926  1.00  0.00           N  
ATOM   1557  CA  ILE    91      66.508  31.211  45.835  1.00  0.00           C  
ATOM   1558  C   ILE    91      65.668  30.012  46.349  1.00  0.00           C  
ATOM   1559  O   ILE    91      65.070  30.123  47.418  1.00  0.00           O  
ATOM   1560  CB  ILE    91      65.652  32.340  45.178  1.00  0.00           C  
ATOM   1561  CG1 ILE    91      66.599  33.566  44.927  1.00  0.00           C  
ATOM   1562  CG2 ILE    91      64.387  32.676  45.947  1.00  0.00           C  
ATOM   1563  CD1 ILE    91      65.962  34.487  43.821  1.00  0.00           C  
ATOM   1564  H   ILE    91      67.461  31.091  44.020  1.00  0.00           H  
ATOM   1565  HA  ILE    91      67.041  31.701  46.650  1.00  0.00           H  
ATOM   1566  HB  ILE    91      65.344  31.890  44.235  1.00  0.00           H  
ATOM   1567 HG12 ILE    91      66.910  34.160  45.786  1.00  0.00           H  
ATOM   1568 HG13 ILE    91      67.585  33.236  44.601  1.00  0.00           H  
ATOM   1569 HG21 ILE    91      63.713  33.148  45.232  1.00  0.00           H  
ATOM   1570 HG22 ILE    91      63.839  31.782  46.245  1.00  0.00           H  
ATOM   1571 HG23 ILE    91      64.566  33.224  46.872  1.00  0.00           H  
ATOM   1572 HD11 ILE    91      65.587  33.850  43.021  1.00  0.00           H  
ATOM   1573 HD12 ILE    91      65.135  35.012  44.300  1.00  0.00           H  
ATOM   1574 HD13 ILE    91      66.665  35.201  43.391  1.00  0.00           H  
ATOM   1575  N   VAL    92      65.583  28.896  45.602  1.00  0.00           N  
ATOM   1576  CA  VAL    92      65.109  27.643  46.254  1.00  0.00           C  
ATOM   1577  C   VAL    92      66.031  27.027  47.324  1.00  0.00           C  
ATOM   1578  O   VAL    92      65.497  26.576  48.317  1.00  0.00           O  
ATOM   1579  CB  VAL    92      64.621  26.691  45.159  1.00  0.00           C  
ATOM   1580  CG1 VAL    92      65.165  25.223  45.200  1.00  0.00           C  
ATOM   1581  CG2 VAL    92      63.106  26.477  45.159  1.00  0.00           C  
ATOM   1582  H   VAL    92      65.969  28.892  44.668  1.00  0.00           H  
ATOM   1583  HA  VAL    92      64.238  27.890  46.861  1.00  0.00           H  
ATOM   1584  HB  VAL    92      64.816  27.132  44.181  1.00  0.00           H  
ATOM   1585 HG11 VAL    92      66.183  25.318  44.823  1.00  0.00           H  
ATOM   1586 HG12 VAL    92      65.267  24.796  46.197  1.00  0.00           H  
ATOM   1587 HG13 VAL    92      64.647  24.486  44.587  1.00  0.00           H  
ATOM   1588 HG21 VAL    92      62.820  26.003  46.099  1.00  0.00           H  
ATOM   1589 HG22 VAL    92      62.713  27.493  45.138  1.00  0.00           H  
ATOM   1590 HG23 VAL    92      62.722  25.931  44.298  1.00  0.00           H  
ATOM   1591  N   MET    93      67.339  27.119  47.234  1.00  0.00           N  
ATOM   1592  CA  MET    93      68.244  26.814  48.340  1.00  0.00           C  
ATOM   1593  C   MET    93      68.205  27.675  49.573  1.00  0.00           C  
ATOM   1594  O   MET    93      68.056  27.169  50.701  1.00  0.00           O  
ATOM   1595  CB  MET    93      69.747  26.703  47.796  1.00  0.00           C  
ATOM   1596  CG  MET    93      69.964  25.785  46.549  1.00  0.00           C  
ATOM   1597  SD  MET    93      69.804  23.976  46.759  1.00  0.00           S  
ATOM   1598  CE  MET    93      68.035  23.678  46.726  1.00  0.00           C  
ATOM   1599  H   MET    93      67.727  27.428  46.353  1.00  0.00           H  
ATOM   1600  HA  MET    93      68.096  25.785  48.669  1.00  0.00           H  
ATOM   1601  HB2 MET    93      70.100  27.701  47.539  1.00  0.00           H  
ATOM   1602  HB3 MET    93      70.351  26.319  48.618  1.00  0.00           H  
ATOM   1603  HG2 MET    93      69.168  26.005  45.838  1.00  0.00           H  
ATOM   1604  HG3 MET    93      70.915  26.138  46.150  1.00  0.00           H  
ATOM   1605  HE1 MET    93      67.752  23.612  45.675  1.00  0.00           H  
ATOM   1606  HE2 MET    93      67.656  22.733  47.115  1.00  0.00           H  
ATOM   1607  HE3 MET    93      67.389  24.432  47.174  1.00  0.00           H  
ATOM   1608  N   VAL    94      68.240  28.972  49.434  1.00  0.00           N  
ATOM   1609  CA  VAL    94      67.780  29.903  50.480  1.00  0.00           C  
ATOM   1610  C   VAL    94      66.429  29.557  51.131  1.00  0.00           C  
ATOM   1611  O   VAL    94      66.260  29.508  52.338  1.00  0.00           O  
ATOM   1612  CB  VAL    94      67.757  31.420  50.019  1.00  0.00           C  
ATOM   1613  CG1 VAL    94      67.468  32.353  51.194  1.00  0.00           C  
ATOM   1614  CG2 VAL    94      69.204  31.895  49.642  1.00  0.00           C  
ATOM   1615  H   VAL    94      68.443  29.332  48.512  1.00  0.00           H  
ATOM   1616  HA  VAL    94      68.535  29.801  51.260  1.00  0.00           H  
ATOM   1617  HB  VAL    94      66.972  31.568  49.278  1.00  0.00           H  
ATOM   1618 HG11 VAL    94      66.416  32.145  51.389  1.00  0.00           H  
ATOM   1619 HG12 VAL    94      68.030  32.003  52.059  1.00  0.00           H  
ATOM   1620 HG13 VAL    94      67.543  33.418  50.975  1.00  0.00           H  
ATOM   1621 HG21 VAL    94      69.785  31.198  49.039  1.00  0.00           H  
ATOM   1622 HG22 VAL    94      69.203  32.871  49.156  1.00  0.00           H  
ATOM   1623 HG23 VAL    94      69.866  32.005  50.501  1.00  0.00           H  
ATOM   1624  N   SER    95      65.561  29.075  50.312  1.00  0.00           N  
ATOM   1625  CA  SER    95      64.177  28.648  50.635  1.00  0.00           C  
ATOM   1626  C   SER    95      64.205  27.331  51.395  1.00  0.00           C  
ATOM   1627  O   SER    95      63.534  27.405  52.426  1.00  0.00           O  
ATOM   1628  CB  SER    95      63.249  28.511  49.471  1.00  0.00           C  
ATOM   1629  OG  SER    95      63.020  29.654  48.725  1.00  0.00           O  
ATOM   1630  H   SER    95      65.737  29.044  49.318  1.00  0.00           H  
ATOM   1631  HA  SER    95      63.755  29.395  51.307  1.00  0.00           H  
ATOM   1632  HB2 SER    95      63.502  27.722  48.763  1.00  0.00           H  
ATOM   1633  HB3 SER    95      62.325  28.264  49.994  1.00  0.00           H  
ATOM   1634  HG  SER    95      63.857  29.813  48.282  1.00  0.00           H  
ATOM   1635  N   LEU    96      64.877  26.237  51.047  1.00  0.00           N  
ATOM   1636  CA  LEU    96      65.075  25.046  51.848  1.00  0.00           C  
ATOM   1637  C   LEU    96      65.722  25.275  53.195  1.00  0.00           C  
ATOM   1638  O   LEU    96      65.355  24.742  54.239  1.00  0.00           O  
ATOM   1639  CB  LEU    96      65.994  24.079  51.112  1.00  0.00           C  
ATOM   1640  CG  LEU    96      66.435  22.797  51.898  1.00  0.00           C  
ATOM   1641  CD1 LEU    96      65.188  21.855  52.164  1.00  0.00           C  
ATOM   1642  CD2 LEU    96      67.410  21.976  51.124  1.00  0.00           C  
ATOM   1643  H   LEU    96      65.323  26.273  50.142  1.00  0.00           H  
ATOM   1644  HA  LEU    96      64.152  24.477  51.953  1.00  0.00           H  
ATOM   1645  HB2 LEU    96      65.547  23.801  50.158  1.00  0.00           H  
ATOM   1646  HB3 LEU    96      66.905  24.626  50.869  1.00  0.00           H  
ATOM   1647  HG  LEU    96      66.897  23.039  52.855  1.00  0.00           H  
ATOM   1648 HD11 LEU    96      65.485  20.857  52.485  1.00  0.00           H  
ATOM   1649 HD12 LEU    96      64.512  22.251  52.922  1.00  0.00           H  
ATOM   1650 HD13 LEU    96      64.566  21.745  51.276  1.00  0.00           H  
ATOM   1651 HD21 LEU    96      68.170  22.620  50.682  1.00  0.00           H  
ATOM   1652 HD22 LEU    96      67.972  21.267  51.733  1.00  0.00           H  
ATOM   1653 HD23 LEU    96      66.860  21.513  50.305  1.00  0.00           H  
ATOM   1654  N   ILE    97      66.689  26.163  53.264  1.00  0.00           N  
ATOM   1655  CA  ILE    97      67.381  26.538  54.411  1.00  0.00           C  
ATOM   1656  C   ILE    97      66.483  27.298  55.365  1.00  0.00           C  
ATOM   1657  O   ILE    97      66.514  26.969  56.553  1.00  0.00           O  
ATOM   1658  CB  ILE    97      68.610  27.265  53.924  1.00  0.00           C  
ATOM   1659  CG1 ILE    97      69.550  26.246  53.118  1.00  0.00           C  
ATOM   1660  CG2 ILE    97      69.466  27.984  55.024  1.00  0.00           C  
ATOM   1661  CD1 ILE    97      70.784  26.933  52.473  1.00  0.00           C  
ATOM   1662  H   ILE    97      66.934  26.668  52.425  1.00  0.00           H  
ATOM   1663  HA  ILE    97      67.701  25.635  54.931  1.00  0.00           H  
ATOM   1664  HB  ILE    97      68.297  28.018  53.201  1.00  0.00           H  
ATOM   1665 HG12 ILE    97      69.871  25.486  53.830  1.00  0.00           H  
ATOM   1666 HG13 ILE    97      68.989  25.710  52.352  1.00  0.00           H  
ATOM   1667 HG21 ILE    97      69.824  27.222  55.716  1.00  0.00           H  
ATOM   1668 HG22 ILE    97      70.336  28.428  54.541  1.00  0.00           H  
ATOM   1669 HG23 ILE    97      68.880  28.797  55.454  1.00  0.00           H  
ATOM   1670 HD11 ILE    97      70.390  27.836  52.007  1.00  0.00           H  
ATOM   1671 HD12 ILE    97      71.540  27.242  53.195  1.00  0.00           H  
ATOM   1672 HD13 ILE    97      71.284  26.354  51.696  1.00  0.00           H  
ATOM   1673  N   ASN    98      65.662  28.240  54.861  1.00  0.00           N  
ATOM   1674  CA  ASN    98      64.614  28.940  55.744  1.00  0.00           C  
ATOM   1675  C   ASN    98      63.493  27.924  56.147  1.00  0.00           C  
ATOM   1676  O   ASN    98      62.878  28.118  57.168  1.00  0.00           O  
ATOM   1677  CB  ASN    98      64.073  30.224  55.057  1.00  0.00           C  
ATOM   1678  CG  ASN    98      64.875  31.558  55.207  1.00  0.00           C  
ATOM   1679  ND2 ASN    98      65.722  31.748  54.231  1.00  0.00           N  
ATOM   1680  OD1 ASN    98      64.600  32.399  56.090  1.00  0.00           O  
ATOM   1681  H   ASN    98      65.854  28.591  53.934  1.00  0.00           H  
ATOM   1682  HA  ASN    98      65.133  29.298  56.634  1.00  0.00           H  
ATOM   1683  HB2 ASN    98      63.936  29.837  54.048  1.00  0.00           H  
ATOM   1684  HB3 ASN    98      63.175  30.361  55.659  1.00  0.00           H  
ATOM   1685 HD21 ASN    98      66.354  32.518  54.396  1.00  0.00           H  
ATOM   1686 HD22 ASN    98      65.964  31.041  53.552  1.00  0.00           H  
ATOM   1687  N   PHE    99      63.290  26.783  55.436  1.00  0.00           N  
ATOM   1688  CA  PHE    99      62.305  25.780  55.803  1.00  0.00           C  
ATOM   1689  C   PHE    99      62.712  25.025  57.082  1.00  0.00           C  
ATOM   1690  O   PHE    99      61.848  24.911  57.976  1.00  0.00           O  
ATOM   1691  CB  PHE    99      62.034  24.917  54.639  1.00  0.00           C  
ATOM   1692  CG  PHE    99      60.922  23.866  54.790  1.00  0.00           C  
ATOM   1693  CD1 PHE    99      59.683  23.985  54.123  1.00  0.00           C  
ATOM   1694  CD2 PHE    99      61.205  22.795  55.675  1.00  0.00           C  
ATOM   1695  CE1 PHE    99      58.687  23.051  54.402  1.00  0.00           C  
ATOM   1696  CE2 PHE    99      60.165  21.861  55.997  1.00  0.00           C  
ATOM   1697  CZ  PHE    99      58.913  22.057  55.349  1.00  0.00           C  
ATOM   1698  H   PHE    99      63.612  26.748  54.479  1.00  0.00           H  
ATOM   1699  HA  PHE    99      61.346  26.265  55.985  1.00  0.00           H  
ATOM   1700  HB2 PHE    99      61.924  25.491  53.719  1.00  0.00           H  
ATOM   1701  HB3 PHE    99      62.938  24.349  54.421  1.00  0.00           H  
ATOM   1702  HD1 PHE    99      59.421  24.838  53.514  1.00  0.00           H  
ATOM   1703  HD2 PHE    99      62.206  22.566  56.008  1.00  0.00           H  
ATOM   1704  HE1 PHE    99      57.754  23.116  53.862  1.00  0.00           H  
ATOM   1705  HE2 PHE    99      60.311  20.969  56.588  1.00  0.00           H  
ATOM   1706  HZ  PHE    99      58.207  21.274  55.581  1.00  0.00           H  
ATOM   1707  N   VAL   100      63.969  24.605  57.243  1.00  0.00           N  
ATOM   1708  CA  VAL   100      64.443  23.796  58.346  1.00  0.00           C  
ATOM   1709  C   VAL   100      64.654  24.770  59.510  1.00  0.00           C  
ATOM   1710  O   VAL   100      64.272  24.559  60.654  1.00  0.00           O  
ATOM   1711  CB  VAL   100      65.758  23.136  57.886  1.00  0.00           C  
ATOM   1712  CG1 VAL   100      66.607  22.495  58.979  1.00  0.00           C  
ATOM   1713  CG2 VAL   100      65.487  22.026  56.803  1.00  0.00           C  
ATOM   1714  H   VAL   100      64.480  24.504  56.377  1.00  0.00           H  
ATOM   1715  HA  VAL   100      63.761  23.036  58.727  1.00  0.00           H  
ATOM   1716  HB  VAL   100      66.349  23.907  57.392  1.00  0.00           H  
ATOM   1717 HG11 VAL   100      66.967  23.253  59.674  1.00  0.00           H  
ATOM   1718 HG12 VAL   100      65.977  21.870  59.611  1.00  0.00           H  
ATOM   1719 HG13 VAL   100      67.357  21.857  58.510  1.00  0.00           H  
ATOM   1720 HG21 VAL   100      66.430  21.559  56.520  1.00  0.00           H  
ATOM   1721 HG22 VAL   100      64.852  21.249  57.229  1.00  0.00           H  
ATOM   1722 HG23 VAL   100      65.079  22.553  55.941  1.00  0.00           H  
ATOM   1723  N   ALA   101      65.223  25.921  59.180  1.00  0.00           N  
ATOM   1724  CA  ALA   101      65.340  27.116  60.106  1.00  0.00           C  
ATOM   1725  C   ALA   101      63.962  27.419  60.690  1.00  0.00           C  
ATOM   1726  O   ALA   101      63.743  27.446  61.895  1.00  0.00           O  
ATOM   1727  CB  ALA   101      66.005  28.228  59.392  1.00  0.00           C  
ATOM   1728  H   ALA   101      65.564  26.057  58.240  1.00  0.00           H  
ATOM   1729  HA  ALA   101      65.906  26.716  60.947  1.00  0.00           H  
ATOM   1730  HB1 ALA   101      67.075  28.024  59.341  1.00  0.00           H  
ATOM   1731  HB2 ALA   101      65.487  28.364  58.443  1.00  0.00           H  
ATOM   1732  HB3 ALA   101      65.831  29.191  59.872  1.00  0.00           H  
ATOM   1733  N   SER   102      62.904  27.644  59.890  1.00  0.00           N  
ATOM   1734  CA  SER   102      61.520  27.783  60.341  1.00  0.00           C  
ATOM   1735  C   SER   102      60.849  26.611  61.092  1.00  0.00           C  
ATOM   1736  O   SER   102      59.977  26.750  61.979  1.00  0.00           O  
ATOM   1737  CB  SER   102      60.613  28.153  59.126  1.00  0.00           C  
ATOM   1738  OG  SER   102      61.041  29.209  58.373  1.00  0.00           O  
ATOM   1739  H   SER   102      63.025  27.296  58.950  1.00  0.00           H  
ATOM   1740  HA  SER   102      61.394  28.677  60.952  1.00  0.00           H  
ATOM   1741  HB2 SER   102      60.620  27.238  58.534  1.00  0.00           H  
ATOM   1742  HB3 SER   102      59.599  28.376  59.457  1.00  0.00           H  
ATOM   1743  HG  SER   102      61.815  28.872  57.915  1.00  0.00           H  
ATOM   1744  N   LEU   103      61.044  25.375  60.620  1.00  0.00           N  
ATOM   1745  CA  LEU   103      60.436  24.161  61.205  1.00  0.00           C  
ATOM   1746  C   LEU   103      60.947  23.946  62.569  1.00  0.00           C  
ATOM   1747  O   LEU   103      60.105  23.555  63.376  1.00  0.00           O  
ATOM   1748  CB  LEU   103      60.726  23.003  60.266  1.00  0.00           C  
ATOM   1749  CG  LEU   103      60.337  21.583  60.720  1.00  0.00           C  
ATOM   1750  CD1 LEU   103      59.652  20.685  59.624  1.00  0.00           C  
ATOM   1751  CD2 LEU   103      61.598  20.842  61.214  1.00  0.00           C  
ATOM   1752  H   LEU   103      61.688  25.225  59.857  1.00  0.00           H  
ATOM   1753  HA  LEU   103      59.353  24.285  61.225  1.00  0.00           H  
ATOM   1754  HB2 LEU   103      60.323  23.244  59.282  1.00  0.00           H  
ATOM   1755  HB3 LEU   103      61.797  23.039  60.065  1.00  0.00           H  
ATOM   1756  HG  LEU   103      59.640  21.691  61.552  1.00  0.00           H  
ATOM   1757 HD11 LEU   103      60.426  20.366  58.926  1.00  0.00           H  
ATOM   1758 HD12 LEU   103      59.363  19.817  60.217  1.00  0.00           H  
ATOM   1759 HD13 LEU   103      58.861  21.112  59.007  1.00  0.00           H  
ATOM   1760 HD21 LEU   103      62.262  20.596  60.386  1.00  0.00           H  
ATOM   1761 HD22 LEU   103      62.154  21.395  61.972  1.00  0.00           H  
ATOM   1762 HD23 LEU   103      61.392  19.862  61.645  1.00  0.00           H  
ATOM   1763  N   CYS   104      62.202  24.276  62.938  1.00  0.00           N  
ATOM   1764  CA  CYS   104      62.790  24.182  64.257  1.00  0.00           C  
ATOM   1765  C   CYS   104      62.520  25.398  65.250  1.00  0.00           C  
ATOM   1766  O   CYS   104      63.013  25.447  66.348  1.00  0.00           O  
ATOM   1767  CB  CYS   104      64.297  23.869  64.123  1.00  0.00           C  
ATOM   1768  SG  CYS   104      64.643  22.436  63.018  1.00  0.00           S  
ATOM   1769  H   CYS   104      62.875  24.360  62.189  1.00  0.00           H  
ATOM   1770  HA  CYS   104      62.361  23.389  64.868  1.00  0.00           H  
ATOM   1771  HB2 CYS   104      64.975  24.691  63.891  1.00  0.00           H  
ATOM   1772  HB3 CYS   104      64.523  23.502  65.124  1.00  0.00           H  
ATOM   1773  HG  CYS   104      64.523  23.152  61.897  1.00  0.00           H  
ATOM   1774  N   GLY   105      61.929  26.448  64.669  1.00  0.00           N  
ATOM   1775  CA  GLY   105      61.609  27.701  65.316  1.00  0.00           C  
ATOM   1776  C   GLY   105      62.823  28.601  65.579  1.00  0.00           C  
ATOM   1777  O   GLY   105      63.081  29.052  66.683  1.00  0.00           O  
ATOM   1778  H   GLY   105      61.443  26.292  63.798  1.00  0.00           H  
ATOM   1779  HA2 GLY   105      60.944  28.334  64.728  1.00  0.00           H  
ATOM   1780  HA3 GLY   105      61.150  27.506  66.285  1.00  0.00           H  
ATOM   1781  N   ALA   106      63.665  28.755  64.547  1.00  0.00           N  
ATOM   1782  CA  ALA   106      65.124  29.049  64.754  1.00  0.00           C  
ATOM   1783  C   ALA   106      65.730  29.965  63.651  1.00  0.00           C  
ATOM   1784  O   ALA   106      66.937  30.330  63.679  1.00  0.00           O  
ATOM   1785  CB  ALA   106      65.993  27.753  64.921  1.00  0.00           C  
ATOM   1786  H   ALA   106      63.483  28.121  63.782  1.00  0.00           H  
ATOM   1787  HA  ALA   106      65.309  29.553  65.703  1.00  0.00           H  
ATOM   1788  HB1 ALA   106      67.040  28.047  64.853  1.00  0.00           H  
ATOM   1789  HB2 ALA   106      65.680  27.302  65.863  1.00  0.00           H  
ATOM   1790  HB3 ALA   106      65.740  27.233  63.998  1.00  0.00           H  
ATOM   1791  N   GLY   107      64.990  30.479  62.677  1.00  0.00           N  
ATOM   1792  CA  GLY   107      65.384  31.522  61.726  1.00  0.00           C  
ATOM   1793  C   GLY   107      65.813  32.926  62.249  1.00  0.00           C  
ATOM   1794  O   GLY   107      66.380  33.783  61.510  1.00  0.00           O  
ATOM   1795  H   GLY   107      64.009  30.239  62.667  1.00  0.00           H  
ATOM   1796  HA2 GLY   107      66.234  31.269  61.093  1.00  0.00           H  
ATOM   1797  HA3 GLY   107      64.524  31.781  61.108  1.00  0.00           H  
ATOM   1798  N   GLY   108      65.590  33.147  63.515  1.00  0.00           N  
ATOM   1799  CA  GLY   108      65.843  34.510  64.055  1.00  0.00           C  
ATOM   1800  C   GLY   108      67.227  34.725  64.663  1.00  0.00           C  
ATOM   1801  O   GLY   108      67.553  35.849  65.141  1.00  0.00           O  
ATOM   1802  H   GLY   108      65.058  32.496  64.075  1.00  0.00           H  
ATOM   1803  HA2 GLY   108      65.537  35.246  63.312  1.00  0.00           H  
ATOM   1804  HA3 GLY   108      65.129  34.634  64.869  1.00  0.00           H  
ATOM   1805  N   ILE   109      68.057  33.633  64.707  1.00  0.00           N  
ATOM   1806  CA  ILE   109      69.450  33.586  65.234  1.00  0.00           C  
ATOM   1807  C   ILE   109      70.378  34.608  64.403  1.00  0.00           C  
ATOM   1808  O   ILE   109      70.195  34.807  63.203  1.00  0.00           O  
ATOM   1809  CB  ILE   109      69.902  32.099  65.287  1.00  0.00           C  
ATOM   1810  CG1 ILE   109      69.129  31.270  66.345  1.00  0.00           C  
ATOM   1811  CG2 ILE   109      71.396  31.978  65.577  1.00  0.00           C  
ATOM   1812  CD1 ILE   109      69.055  29.760  66.136  1.00  0.00           C  
ATOM   1813  H   ILE   109      67.697  32.770  64.324  1.00  0.00           H  
ATOM   1814  HA  ILE   109      69.479  33.932  66.267  1.00  0.00           H  
ATOM   1815  HB  ILE   109      69.650  31.532  64.391  1.00  0.00           H  
ATOM   1816 HG12 ILE   109      69.531  31.509  67.329  1.00  0.00           H  
ATOM   1817 HG13 ILE   109      68.089  31.555  66.503  1.00  0.00           H  
ATOM   1818 HG21 ILE   109      71.597  30.907  65.600  1.00  0.00           H  
ATOM   1819 HG22 ILE   109      72.116  32.261  64.809  1.00  0.00           H  
ATOM   1820 HG23 ILE   109      71.692  32.401  66.537  1.00  0.00           H  
ATOM   1821 HD11 ILE   109      68.827  29.538  65.093  1.00  0.00           H  
ATOM   1822 HD12 ILE   109      70.002  29.339  66.473  1.00  0.00           H  
ATOM   1823 HD13 ILE   109      68.233  29.494  66.801  1.00  0.00           H  
ATOM   1824  N   GLN   110      71.329  35.293  65.094  1.00  0.00           N  
ATOM   1825  CA  GLN   110      72.267  36.267  64.494  1.00  0.00           C  
ATOM   1826  C   GLN   110      73.116  35.534  63.475  1.00  0.00           C  
ATOM   1827  O   GLN   110      73.215  35.997  62.315  1.00  0.00           O  
ATOM   1828  CB  GLN   110      73.051  37.036  65.587  1.00  0.00           C  
ATOM   1829  CG  GLN   110      74.168  38.005  65.108  1.00  0.00           C  
ATOM   1830  CD  GLN   110      73.707  39.014  64.060  1.00  0.00           C  
ATOM   1831  NE2 GLN   110      74.486  39.255  62.999  1.00  0.00           N  
ATOM   1832  OE1 GLN   110      72.692  39.662  64.269  1.00  0.00           O  
ATOM   1833  H   GLN   110      71.246  35.139  66.089  1.00  0.00           H  
ATOM   1834  HA  GLN   110      71.772  37.050  63.920  1.00  0.00           H  
ATOM   1835  HB2 GLN   110      72.314  37.564  66.192  1.00  0.00           H  
ATOM   1836  HB3 GLN   110      73.509  36.396  66.342  1.00  0.00           H  
ATOM   1837  HG2 GLN   110      74.562  38.573  65.951  1.00  0.00           H  
ATOM   1838  HG3 GLN   110      75.011  37.465  64.677  1.00  0.00           H  
ATOM   1839 HE21 GLN   110      73.990  39.494  62.153  1.00  0.00           H  
ATOM   1840 HE22 GLN   110      75.423  38.880  63.031  1.00  0.00           H  
ATOM   1841  N   ALA   111      73.473  34.218  63.672  1.00  0.00           N  
ATOM   1842  CA  ALA   111      74.233  33.389  62.684  1.00  0.00           C  
ATOM   1843  C   ALA   111      73.245  32.869  61.609  1.00  0.00           C  
ATOM   1844  O   ALA   111      73.571  31.882  60.849  1.00  0.00           O  
ATOM   1845  CB  ALA   111      74.967  32.280  63.443  1.00  0.00           C  
ATOM   1846  H   ALA   111      73.364  33.887  64.620  1.00  0.00           H  
ATOM   1847  HA  ALA   111      74.913  34.053  62.151  1.00  0.00           H  
ATOM   1848  HB1 ALA   111      75.496  32.557  64.354  1.00  0.00           H  
ATOM   1849  HB2 ALA   111      74.252  31.524  63.767  1.00  0.00           H  
ATOM   1850  HB3 ALA   111      75.678  31.766  62.796  1.00  0.00           H  
ATOM   1851  N   PHE   112      72.134  33.574  61.390  1.00  0.00           N  
ATOM   1852  CA  PHE   112      71.194  33.161  60.320  1.00  0.00           C  
ATOM   1853  C   PHE   112      70.725  34.415  59.596  1.00  0.00           C  
ATOM   1854  O   PHE   112      69.988  34.307  58.679  1.00  0.00           O  
ATOM   1855  CB  PHE   112      70.119  32.234  60.966  1.00  0.00           C  
ATOM   1856  CG  PHE   112      69.223  31.622  59.873  1.00  0.00           C  
ATOM   1857  CD1 PHE   112      69.513  30.397  59.285  1.00  0.00           C  
ATOM   1858  CD2 PHE   112      68.071  32.213  59.417  1.00  0.00           C  
ATOM   1859  CE1 PHE   112      68.701  29.803  58.278  1.00  0.00           C  
ATOM   1860  CE2 PHE   112      67.386  31.757  58.271  1.00  0.00           C  
ATOM   1861  CZ  PHE   112      67.639  30.500  57.739  1.00  0.00           C  
ATOM   1862  H   PHE   112      72.093  34.400  61.969  1.00  0.00           H  
ATOM   1863  HA  PHE   112      71.685  32.549  59.564  1.00  0.00           H  
ATOM   1864  HB2 PHE   112      70.669  31.410  61.422  1.00  0.00           H  
ATOM   1865  HB3 PHE   112      69.535  32.749  61.729  1.00  0.00           H  
ATOM   1866  HD1 PHE   112      70.405  29.821  59.483  1.00  0.00           H  
ATOM   1867  HD2 PHE   112      67.863  33.232  59.708  1.00  0.00           H  
ATOM   1868  HE1 PHE   112      69.051  28.888  57.822  1.00  0.00           H  
ATOM   1869  HE2 PHE   112      66.588  32.348  57.848  1.00  0.00           H  
ATOM   1870  HZ  PHE   112      67.008  29.995  57.023  1.00  0.00           H  
ATOM   1871  N   LYS   113      71.231  35.615  59.963  1.00  0.00           N  
ATOM   1872  CA  LYS   113      70.662  36.901  59.556  1.00  0.00           C  
ATOM   1873  C   LYS   113      70.906  37.300  58.129  1.00  0.00           C  
ATOM   1874  O   LYS   113      70.105  38.033  57.498  1.00  0.00           O  
ATOM   1875  CB  LYS   113      71.032  37.959  60.629  1.00  0.00           C  
ATOM   1876  CG  LYS   113      70.149  39.227  60.528  1.00  0.00           C  
ATOM   1877  CD  LYS   113      70.169  40.217  61.759  1.00  0.00           C  
ATOM   1878  CE  LYS   113      69.842  39.458  63.056  1.00  0.00           C  
ATOM   1879  NZ  LYS   113      69.759  40.328  64.251  1.00  0.00           N1+
ATOM   1880  H   LYS   113      71.787  35.530  60.802  1.00  0.00           H  
ATOM   1881  HA  LYS   113      69.576  36.834  59.629  1.00  0.00           H  
ATOM   1882  HB2 LYS   113      70.920  37.601  61.653  1.00  0.00           H  
ATOM   1883  HB3 LYS   113      72.090  38.196  60.508  1.00  0.00           H  
ATOM   1884  HG2 LYS   113      70.624  39.764  59.706  1.00  0.00           H  
ATOM   1885  HG3 LYS   113      69.116  38.977  60.285  1.00  0.00           H  
ATOM   1886  HD2 LYS   113      71.168  40.651  61.794  1.00  0.00           H  
ATOM   1887  HD3 LYS   113      69.540  41.096  61.620  1.00  0.00           H  
ATOM   1888  HE2 LYS   113      68.845  39.078  62.832  1.00  0.00           H  
ATOM   1889  HE3 LYS   113      70.547  38.661  63.294  1.00  0.00           H  
ATOM   1890  HZ1 LYS   113      70.650  40.770  64.425  1.00  0.00           H  
ATOM   1891  HZ2 LYS   113      69.205  41.151  64.061  1.00  0.00           H  
ATOM   1892  HZ3 LYS   113      69.400  39.868  65.076  1.00  0.00           H  
ATOM   1893  N   THR   114      71.891  36.642  57.536  1.00  0.00           N  
ATOM   1894  CA  THR   114      72.129  36.566  56.103  1.00  0.00           C  
ATOM   1895  C   THR   114      70.956  35.867  55.411  1.00  0.00           C  
ATOM   1896  O   THR   114      70.174  36.425  54.647  1.00  0.00           O  
ATOM   1897  CB  THR   114      73.544  36.257  55.663  1.00  0.00           C  
ATOM   1898  CG2 THR   114      73.774  36.265  54.082  1.00  0.00           C  
ATOM   1899  OG1 THR   114      74.414  37.195  56.203  1.00  0.00           O  
ATOM   1900  H   THR   114      72.439  36.081  58.172  1.00  0.00           H  
ATOM   1901  HA  THR   114      71.998  37.597  55.772  1.00  0.00           H  
ATOM   1902  HB  THR   114      73.895  35.314  56.084  1.00  0.00           H  
ATOM   1903  HG1 THR   114      75.198  36.764  56.553  1.00  0.00           H  
ATOM   1904 HG21 THR   114      74.749  35.873  53.791  1.00  0.00           H  
ATOM   1905 HG22 THR   114      73.019  35.676  53.561  1.00  0.00           H  
ATOM   1906 HG23 THR   114      73.683  37.283  53.703  1.00  0.00           H  
ATOM   1907  N   MET   115      70.786  34.553  55.707  1.00  0.00           N  
ATOM   1908  CA  MET   115      69.784  33.640  55.159  1.00  0.00           C  
ATOM   1909  C   MET   115      68.391  34.126  55.359  1.00  0.00           C  
ATOM   1910  O   MET   115      67.594  34.242  54.408  1.00  0.00           O  
ATOM   1911  CB  MET   115      69.896  32.218  55.803  1.00  0.00           C  
ATOM   1912  CG  MET   115      71.089  31.514  55.109  1.00  0.00           C  
ATOM   1913  SD  MET   115      70.850  31.366  53.327  1.00  0.00           S  
ATOM   1914  CE  MET   115      72.295  30.338  52.930  1.00  0.00           C  
ATOM   1915  H   MET   115      71.345  34.100  56.416  1.00  0.00           H  
ATOM   1916  HA  MET   115      69.932  33.582  54.080  1.00  0.00           H  
ATOM   1917  HB2 MET   115      69.885  32.218  56.893  1.00  0.00           H  
ATOM   1918  HB3 MET   115      69.027  31.662  55.453  1.00  0.00           H  
ATOM   1919  HG2 MET   115      72.039  32.038  55.219  1.00  0.00           H  
ATOM   1920  HG3 MET   115      71.147  30.505  55.517  1.00  0.00           H  
ATOM   1921  HE1 MET   115      73.183  30.894  52.630  1.00  0.00           H  
ATOM   1922  HE2 MET   115      72.553  29.714  53.785  1.00  0.00           H  
ATOM   1923  HE3 MET   115      71.994  29.727  52.078  1.00  0.00           H  
ATOM   1924  N   ARG   116      68.124  34.762  56.514  1.00  0.00           N  
ATOM   1925  CA  ARG   116      66.952  35.604  56.860  1.00  0.00           C  
ATOM   1926  C   ARG   116      66.671  36.750  55.863  1.00  0.00           C  
ATOM   1927  O   ARG   116      65.515  36.826  55.370  1.00  0.00           O  
ATOM   1928  CB  ARG   116      67.194  36.077  58.332  1.00  0.00           C  
ATOM   1929  CG  ARG   116      65.993  36.700  59.021  1.00  0.00           C  
ATOM   1930  CD  ARG   116      64.765  35.757  59.120  1.00  0.00           C  
ATOM   1931  NE  ARG   116      63.723  36.496  59.936  1.00  0.00           N  
ATOM   1932  CZ  ARG   116      62.967  35.873  60.836  1.00  0.00           C  
ATOM   1933  NH1 ARG   116      62.790  34.560  61.016  1.00  0.00           N1+
ATOM   1934  NH2 ARG   116      62.296  36.657  61.604  1.00  0.00           N  
ATOM   1935  H   ARG   116      68.860  34.636  57.194  1.00  0.00           H  
ATOM   1936  HA  ARG   116      66.044  35.004  56.800  1.00  0.00           H  
ATOM   1937  HB2 ARG   116      67.415  35.204  58.947  1.00  0.00           H  
ATOM   1938  HB3 ARG   116      68.019  36.784  58.427  1.00  0.00           H  
ATOM   1939  HG2 ARG   116      66.282  36.951  60.041  1.00  0.00           H  
ATOM   1940  HG3 ARG   116      65.611  37.612  58.561  1.00  0.00           H  
ATOM   1941  HD2 ARG   116      64.311  35.595  58.142  1.00  0.00           H  
ATOM   1942  HD3 ARG   116      65.018  34.768  59.503  1.00  0.00           H  
ATOM   1943  HE  ARG   116      63.667  37.504  59.953  1.00  0.00           H  
ATOM   1944 HH11 ARG   116      63.141  34.013  60.242  1.00  0.00           H  
ATOM   1945 HH12 ARG   116      62.074  34.275  61.668  1.00  0.00           H  
ATOM   1946 HH21 ARG   116      62.317  37.630  61.336  1.00  0.00           H  
ATOM   1947 HH22 ARG   116      61.595  36.329  62.253  1.00  0.00           H  
ATOM   1948  N   THR   117      67.669  37.633  55.560  1.00  0.00           N  
ATOM   1949  CA  THR   117      67.641  38.728  54.539  1.00  0.00           C  
ATOM   1950  C   THR   117      67.482  38.359  53.099  1.00  0.00           C  
ATOM   1951  O   THR   117      67.044  39.117  52.241  1.00  0.00           O  
ATOM   1952  CB  THR   117      68.958  39.541  54.743  1.00  0.00           C  
ATOM   1953  CG2 THR   117      69.034  40.696  53.728  1.00  0.00           C  
ATOM   1954  OG1 THR   117      69.114  40.050  56.016  1.00  0.00           O  
ATOM   1955  H   THR   117      68.544  37.549  56.056  1.00  0.00           H  
ATOM   1956  HA  THR   117      66.793  39.375  54.765  1.00  0.00           H  
ATOM   1957  HB  THR   117      69.758  38.820  54.577  1.00  0.00           H  
ATOM   1958  HG1 THR   117      69.308  39.291  56.571  1.00  0.00           H  
ATOM   1959 HG21 THR   117      69.397  40.239  52.808  1.00  0.00           H  
ATOM   1960 HG22 THR   117      68.077  41.201  53.596  1.00  0.00           H  
ATOM   1961 HG23 THR   117      69.711  41.461  54.110  1.00  0.00           H  
ATOM   1962  N   LEU   118      67.922  37.153  52.720  1.00  0.00           N  
ATOM   1963  CA  LEU   118      68.079  36.756  51.307  1.00  0.00           C  
ATOM   1964  C   LEU   118      66.712  36.414  50.681  1.00  0.00           C  
ATOM   1965  O   LEU   118      66.535  36.404  49.472  1.00  0.00           O  
ATOM   1966  CB  LEU   118      69.166  35.649  51.193  1.00  0.00           C  
ATOM   1967  CG  LEU   118      70.625  36.114  51.327  1.00  0.00           C  
ATOM   1968  CD1 LEU   118      71.417  34.858  50.934  1.00  0.00           C  
ATOM   1969  CD2 LEU   118      71.011  37.262  50.325  1.00  0.00           C  
ATOM   1970  H   LEU   118      68.305  36.605  53.476  1.00  0.00           H  
ATOM   1971  HA  LEU   118      68.453  37.643  50.794  1.00  0.00           H  
ATOM   1972  HB2 LEU   118      68.977  34.854  51.914  1.00  0.00           H  
ATOM   1973  HB3 LEU   118      69.070  35.157  50.225  1.00  0.00           H  
ATOM   1974  HG  LEU   118      70.837  36.338  52.373  1.00  0.00           H  
ATOM   1975 HD11 LEU   118      71.187  34.081  51.664  1.00  0.00           H  
ATOM   1976 HD12 LEU   118      71.201  34.577  49.904  1.00  0.00           H  
ATOM   1977 HD13 LEU   118      72.499  34.987  50.952  1.00  0.00           H  
ATOM   1978 HD21 LEU   118      72.094  37.315  50.206  1.00  0.00           H  
ATOM   1979 HD22 LEU   118      70.599  37.164  49.321  1.00  0.00           H  
ATOM   1980 HD23 LEU   118      70.720  38.163  50.865  1.00  0.00           H  
ATOM   1981  N   ARG   119      65.688  36.215  51.550  1.00  0.00           N  
ATOM   1982  CA  ARG   119      64.320  36.362  51.025  1.00  0.00           C  
ATOM   1983  C   ARG   119      63.975  37.706  50.323  1.00  0.00           C  
ATOM   1984  O   ARG   119      63.096  37.678  49.465  1.00  0.00           O  
ATOM   1985  CB  ARG   119      63.479  36.179  52.240  1.00  0.00           C  
ATOM   1986  CG  ARG   119      63.505  34.753  52.829  1.00  0.00           C  
ATOM   1987  CD  ARG   119      62.491  34.752  53.978  1.00  0.00           C  
ATOM   1988  NE  ARG   119      62.861  35.689  55.077  1.00  0.00           N  
ATOM   1989  CZ  ARG   119      62.035  36.310  55.821  1.00  0.00           C  
ATOM   1990  NH1 ARG   119      60.841  35.935  56.047  1.00  0.00           N1+
ATOM   1991  NH2 ARG   119      62.437  37.368  56.531  1.00  0.00           N  
ATOM   1992  H   ARG   119      65.762  36.131  52.553  1.00  0.00           H  
ATOM   1993  HA  ARG   119      64.083  35.607  50.275  1.00  0.00           H  
ATOM   1994  HB2 ARG   119      63.924  36.809  53.011  1.00  0.00           H  
ATOM   1995  HB3 ARG   119      62.423  36.359  52.039  1.00  0.00           H  
ATOM   1996  HG2 ARG   119      63.237  34.124  51.981  1.00  0.00           H  
ATOM   1997  HG3 ARG   119      64.489  34.465  53.200  1.00  0.00           H  
ATOM   1998  HD2 ARG   119      61.507  35.045  53.612  1.00  0.00           H  
ATOM   1999  HD3 ARG   119      62.369  33.764  54.422  1.00  0.00           H  
ATOM   2000  HE  ARG   119      63.824  35.990  55.125  1.00  0.00           H  
ATOM   2001 HH11 ARG   119      60.417  35.079  55.721  1.00  0.00           H  
ATOM   2002 HH12 ARG   119      60.368  36.497  56.741  1.00  0.00           H  
ATOM   2003 HH21 ARG   119      63.388  37.707  56.505  1.00  0.00           H  
ATOM   2004 HH22 ARG   119      61.834  37.897  57.145  1.00  0.00           H  
ATOM   2005  N   ALA   120      64.637  38.817  50.549  1.00  0.00           N  
ATOM   2006  CA  ALA   120      64.428  40.088  49.881  1.00  0.00           C  
ATOM   2007  C   ALA   120      64.697  40.038  48.307  1.00  0.00           C  
ATOM   2008  O   ALA   120      64.379  40.934  47.603  1.00  0.00           O  
ATOM   2009  CB  ALA   120      65.532  41.057  50.396  1.00  0.00           C  
ATOM   2010  H   ALA   120      65.382  38.797  51.231  1.00  0.00           H  
ATOM   2011  HA  ALA   120      63.412  40.383  50.142  1.00  0.00           H  
ATOM   2012  HB1 ALA   120      66.508  40.664  50.110  1.00  0.00           H  
ATOM   2013  HB2 ALA   120      65.462  42.061  49.976  1.00  0.00           H  
ATOM   2014  HB3 ALA   120      65.556  41.111  51.484  1.00  0.00           H  
ATOM   2015  N   LEU   121      65.274  38.965  47.825  1.00  0.00           N  
ATOM   2016  CA  LEU   121      65.270  38.669  46.308  1.00  0.00           C  
ATOM   2017  C   LEU   121      63.984  38.156  45.659  1.00  0.00           C  
ATOM   2018  O   LEU   121      63.900  38.101  44.410  1.00  0.00           O  
ATOM   2019  CB  LEU   121      66.407  37.707  45.909  1.00  0.00           C  
ATOM   2020  CG  LEU   121      67.837  38.283  46.181  1.00  0.00           C  
ATOM   2021  CD1 LEU   121      68.809  37.168  45.695  1.00  0.00           C  
ATOM   2022  CD2 LEU   121      68.123  39.572  45.496  1.00  0.00           C  
ATOM   2023  H   LEU   121      65.632  38.246  48.438  1.00  0.00           H  
ATOM   2024  HA  LEU   121      65.421  39.641  45.837  1.00  0.00           H  
ATOM   2025  HB2 LEU   121      66.232  36.757  46.414  1.00  0.00           H  
ATOM   2026  HB3 LEU   121      66.353  37.391  44.867  1.00  0.00           H  
ATOM   2027  HG  LEU   121      67.892  38.445  47.258  1.00  0.00           H  
ATOM   2028 HD11 LEU   121      68.768  36.868  44.648  1.00  0.00           H  
ATOM   2029 HD12 LEU   121      69.826  37.488  45.922  1.00  0.00           H  
ATOM   2030 HD13 LEU   121      68.650  36.221  46.210  1.00  0.00           H  
ATOM   2031 HD21 LEU   121      69.171  39.841  45.633  1.00  0.00           H  
ATOM   2032 HD22 LEU   121      67.830  39.572  44.447  1.00  0.00           H  
ATOM   2033 HD23 LEU   121      67.585  40.355  46.030  1.00  0.00           H  
ATOM   2034  N   ARG   122      62.921  37.889  46.503  1.00  0.00           N  
ATOM   2035  CA  ARG   122      61.562  37.580  45.966  1.00  0.00           C  
ATOM   2036  C   ARG   122      61.124  38.756  45.070  1.00  0.00           C  
ATOM   2037  O   ARG   122      60.657  38.389  43.988  1.00  0.00           O  
ATOM   2038  CB  ARG   122      60.474  37.044  47.004  1.00  0.00           C  
ATOM   2039  CG  ARG   122      60.903  35.693  47.643  1.00  0.00           C  
ATOM   2040  CD  ARG   122      59.679  34.977  48.347  1.00  0.00           C  
ATOM   2041  NE  ARG   122      59.178  35.621  49.568  1.00  0.00           N  
ATOM   2042  CZ  ARG   122      59.012  35.090  50.781  1.00  0.00           C  
ATOM   2043  NH1 ARG   122      58.908  35.830  51.811  1.00  0.00           N1+
ATOM   2044  NH2 ARG   122      59.300  33.873  51.019  1.00  0.00           N  
ATOM   2045  H   ARG   122      63.015  37.855  47.508  1.00  0.00           H  
ATOM   2046  HA  ARG   122      61.712  36.846  45.175  1.00  0.00           H  
ATOM   2047  HB2 ARG   122      60.278  37.717  47.839  1.00  0.00           H  
ATOM   2048  HB3 ARG   122      59.541  36.845  46.477  1.00  0.00           H  
ATOM   2049  HG2 ARG   122      61.222  34.971  46.891  1.00  0.00           H  
ATOM   2050  HG3 ARG   122      61.679  35.904  48.379  1.00  0.00           H  
ATOM   2051  HD2 ARG   122      58.901  35.040  47.586  1.00  0.00           H  
ATOM   2052  HD3 ARG   122      59.805  33.896  48.408  1.00  0.00           H  
ATOM   2053  HE  ARG   122      59.011  36.617  49.548  1.00  0.00           H  
ATOM   2054 HH11 ARG   122      58.537  36.759  51.666  1.00  0.00           H  
ATOM   2055 HH12 ARG   122      58.579  35.433  52.680  1.00  0.00           H  
ATOM   2056 HH21 ARG   122      59.698  33.291  50.296  1.00  0.00           H  
ATOM   2057 HH22 ARG   122      59.281  33.542  51.973  1.00  0.00           H  
ATOM   2058  N   PRO   123      61.250  40.128  45.308  1.00  0.00           N  
ATOM   2059  CA  PRO   123      61.056  41.188  44.332  1.00  0.00           C  
ATOM   2060  C   PRO   123      61.893  41.121  43.060  1.00  0.00           C  
ATOM   2061  O   PRO   123      61.323  41.430  42.007  1.00  0.00           O  
ATOM   2062  CB  PRO   123      61.188  42.519  44.977  1.00  0.00           C  
ATOM   2063  CG  PRO   123      61.019  42.296  46.485  1.00  0.00           C  
ATOM   2064  CD  PRO   123      61.204  40.753  46.640  1.00  0.00           C  
ATOM   2065  HA  PRO   123      60.008  41.139  44.036  1.00  0.00           H  
ATOM   2066  HB2 PRO   123      62.175  42.926  44.762  1.00  0.00           H  
ATOM   2067  HB3 PRO   123      60.443  43.234  44.626  1.00  0.00           H  
ATOM   2068  HG2 PRO   123      61.792  42.830  47.037  1.00  0.00           H  
ATOM   2069  HG3 PRO   123      60.058  42.519  46.949  1.00  0.00           H  
ATOM   2070  HD2 PRO   123      62.175  40.600  47.113  1.00  0.00           H  
ATOM   2071  HD3 PRO   123      60.419  40.417  47.318  1.00  0.00           H  
ATOM   2072  N   LEU   124      63.091  40.533  42.980  1.00  0.00           N  
ATOM   2073  CA  LEU   124      63.783  40.342  41.670  1.00  0.00           C  
ATOM   2074  C   LEU   124      63.012  39.320  40.765  1.00  0.00           C  
ATOM   2075  O   LEU   124      62.925  39.439  39.507  1.00  0.00           O  
ATOM   2076  CB  LEU   124      65.235  39.913  42.004  1.00  0.00           C  
ATOM   2077  CG  LEU   124      66.180  39.957  40.843  1.00  0.00           C  
ATOM   2078  CD1 LEU   124      66.313  41.304  40.046  1.00  0.00           C  
ATOM   2079  CD2 LEU   124      67.558  39.656  41.332  1.00  0.00           C  
ATOM   2080  H   LEU   124      63.430  39.980  43.754  1.00  0.00           H  
ATOM   2081  HA  LEU   124      63.739  41.303  41.158  1.00  0.00           H  
ATOM   2082  HB2 LEU   124      65.589  40.605  42.768  1.00  0.00           H  
ATOM   2083  HB3 LEU   124      65.315  38.860  42.277  1.00  0.00           H  
ATOM   2084  HG  LEU   124      65.896  39.193  40.118  1.00  0.00           H  
ATOM   2085 HD11 LEU   124      65.325  41.574  39.673  1.00  0.00           H  
ATOM   2086 HD12 LEU   124      66.705  42.115  40.660  1.00  0.00           H  
ATOM   2087 HD13 LEU   124      67.058  41.160  39.263  1.00  0.00           H  
ATOM   2088 HD21 LEU   124      67.817  40.281  42.186  1.00  0.00           H  
ATOM   2089 HD22 LEU   124      67.651  38.655  41.752  1.00  0.00           H  
ATOM   2090 HD23 LEU   124      68.322  39.809  40.568  1.00  0.00           H  
ATOM   2091  N   ARG   125      62.474  38.222  41.358  1.00  0.00           N  
ATOM   2092  CA  ARG   125      61.580  37.279  40.686  1.00  0.00           C  
ATOM   2093  C   ARG   125      60.341  38.004  40.198  1.00  0.00           C  
ATOM   2094  O   ARG   125      59.904  37.682  39.099  1.00  0.00           O  
ATOM   2095  CB  ARG   125      61.263  36.015  41.563  1.00  0.00           C  
ATOM   2096  CG  ARG   125      62.565  35.333  41.979  1.00  0.00           C  
ATOM   2097  CD  ARG   125      62.359  33.938  42.477  1.00  0.00           C  
ATOM   2098  NE  ARG   125      61.820  33.124  41.387  1.00  0.00           N  
ATOM   2099  CZ  ARG   125      60.979  32.175  41.468  1.00  0.00           C  
ATOM   2100  NH1 ARG   125      60.349  31.861  42.549  1.00  0.00           N1+
ATOM   2101  NH2 ARG   125      60.852  31.372  40.462  1.00  0.00           N  
ATOM   2102  H   ARG   125      62.534  38.104  42.359  1.00  0.00           H  
ATOM   2103  HA  ARG   125      62.096  36.930  39.792  1.00  0.00           H  
ATOM   2104  HB2 ARG   125      60.683  36.280  42.447  1.00  0.00           H  
ATOM   2105  HB3 ARG   125      60.699  35.300  40.965  1.00  0.00           H  
ATOM   2106  HG2 ARG   125      63.282  35.336  41.157  1.00  0.00           H  
ATOM   2107  HG3 ARG   125      63.157  35.939  42.666  1.00  0.00           H  
ATOM   2108  HD2 ARG   125      63.317  33.519  42.785  1.00  0.00           H  
ATOM   2109  HD3 ARG   125      61.679  33.904  43.328  1.00  0.00           H  
ATOM   2110  HE  ARG   125      62.325  33.125  40.513  1.00  0.00           H  
ATOM   2111 HH11 ARG   125      60.697  32.266  43.406  1.00  0.00           H  
ATOM   2112 HH12 ARG   125      59.877  30.968  42.563  1.00  0.00           H  
ATOM   2113 HH21 ARG   125      61.318  31.343  39.566  1.00  0.00           H  
ATOM   2114 HH22 ARG   125      60.170  30.648  40.633  1.00  0.00           H  
ATOM   2115  N   ALA   126      59.737  38.912  40.944  1.00  0.00           N  
ATOM   2116  CA  ALA   126      58.583  39.755  40.594  1.00  0.00           C  
ATOM   2117  C   ALA   126      58.968  40.575  39.406  1.00  0.00           C  
ATOM   2118  O   ALA   126      58.336  40.298  38.333  1.00  0.00           O  
ATOM   2119  CB  ALA   126      58.186  40.642  41.808  1.00  0.00           C  
ATOM   2120  H   ALA   126      60.234  39.265  41.749  1.00  0.00           H  
ATOM   2121  HA  ALA   126      57.764  39.085  40.331  1.00  0.00           H  
ATOM   2122  HB1 ALA   126      58.035  40.114  42.750  1.00  0.00           H  
ATOM   2123  HB2 ALA   126      58.915  41.427  42.009  1.00  0.00           H  
ATOM   2124  HB3 ALA   126      57.292  41.233  41.609  1.00  0.00           H  
ATOM   2125  N   MET   127      59.960  41.462  39.443  1.00  0.00           N  
ATOM   2126  CA  MET   127      60.178  42.371  38.298  1.00  0.00           C  
ATOM   2127  C   MET   127      60.615  41.613  37.006  1.00  0.00           C  
ATOM   2128  O   MET   127      60.066  41.976  35.929  1.00  0.00           O  
ATOM   2129  CB  MET   127      61.131  43.497  38.720  1.00  0.00           C  
ATOM   2130  CG  MET   127      62.635  43.177  38.983  1.00  0.00           C  
ATOM   2131  SD  MET   127      63.807  44.506  39.081  1.00  0.00           S  
ATOM   2132  CE  MET   127      63.681  44.853  40.839  1.00  0.00           C  
ATOM   2133  H   MET   127      60.653  41.563  40.170  1.00  0.00           H  
ATOM   2134  HA  MET   127      59.248  42.881  38.043  1.00  0.00           H  
ATOM   2135  HB2 MET   127      61.174  44.204  37.891  1.00  0.00           H  
ATOM   2136  HB3 MET   127      60.712  44.070  39.547  1.00  0.00           H  
ATOM   2137  HG2 MET   127      62.596  42.500  39.836  1.00  0.00           H  
ATOM   2138  HG3 MET   127      62.913  42.541  38.142  1.00  0.00           H  
ATOM   2139  HE1 MET   127      63.917  43.918  41.347  1.00  0.00           H  
ATOM   2140  HE2 MET   127      64.419  45.599  41.133  1.00  0.00           H  
ATOM   2141  HE3 MET   127      62.698  45.223  41.130  1.00  0.00           H  
ATOM   2142  N   SER   128      61.386  40.548  37.017  1.00  0.00           N  
ATOM   2143  CA  SER   128      61.826  39.764  35.846  1.00  0.00           C  
ATOM   2144  C   SER   128      60.739  38.861  35.177  1.00  0.00           C  
ATOM   2145  O   SER   128      60.944  38.127  34.192  1.00  0.00           O  
ATOM   2146  CB  SER   128      63.060  38.893  36.269  1.00  0.00           C  
ATOM   2147  OG  SER   128      62.588  37.953  37.149  1.00  0.00           O  
ATOM   2148  H   SER   128      61.817  40.296  37.895  1.00  0.00           H  
ATOM   2149  HA  SER   128      62.341  40.391  35.118  1.00  0.00           H  
ATOM   2150  HB2 SER   128      63.372  38.323  35.393  1.00  0.00           H  
ATOM   2151  HB3 SER   128      63.850  39.521  36.681  1.00  0.00           H  
ATOM   2152  HG  SER   128      62.405  38.477  37.933  1.00  0.00           H  
ATOM   2153  N   ARG   129      59.510  38.920  35.706  1.00  0.00           N  
ATOM   2154  CA  ARG   129      58.404  37.999  35.333  1.00  0.00           C  
ATOM   2155  C   ARG   129      57.044  38.641  35.265  1.00  0.00           C  
ATOM   2156  O   ARG   129      56.198  38.031  34.557  1.00  0.00           O  
ATOM   2157  CB  ARG   129      58.530  36.827  36.352  1.00  0.00           C  
ATOM   2158  CG  ARG   129      57.911  35.500  35.848  1.00  0.00           C  
ATOM   2159  CD  ARG   129      57.766  34.572  37.119  1.00  0.00           C  
ATOM   2160  NE  ARG   129      57.274  33.270  36.729  1.00  0.00           N  
ATOM   2161  CZ  ARG   129      57.716  32.056  37.037  1.00  0.00           C  
ATOM   2162  NH1 ARG   129      58.736  31.876  37.792  1.00  0.00           N1+
ATOM   2163  NH2 ARG   129      57.033  31.008  36.649  1.00  0.00           N  
ATOM   2164  H   ARG   129      59.323  39.484  36.522  1.00  0.00           H  
ATOM   2165  HA  ARG   129      58.694  37.645  34.343  1.00  0.00           H  
ATOM   2166  HB2 ARG   129      59.535  36.574  36.690  1.00  0.00           H  
ATOM   2167  HB3 ARG   129      58.045  37.199  37.254  1.00  0.00           H  
ATOM   2168  HG2 ARG   129      56.961  35.499  35.314  1.00  0.00           H  
ATOM   2169  HG3 ARG   129      58.555  35.012  35.116  1.00  0.00           H  
ATOM   2170  HD2 ARG   129      58.740  34.473  37.599  1.00  0.00           H  
ATOM   2171  HD3 ARG   129      56.953  34.976  37.722  1.00  0.00           H  
ATOM   2172  HE  ARG   129      56.473  33.306  36.115  1.00  0.00           H  
ATOM   2173 HH11 ARG   129      59.361  32.613  38.084  1.00  0.00           H  
ATOM   2174 HH12 ARG   129      58.974  30.920  38.015  1.00  0.00           H  
ATOM   2175 HH21 ARG   129      56.223  31.138  36.060  1.00  0.00           H  
ATOM   2176 HH22 ARG   129      57.463  30.094  36.682  1.00  0.00           H  
ATOM   2177  N   MET   130      56.759  39.759  35.918  1.00  0.00           N  
ATOM   2178  CA  MET   130      55.538  40.561  35.686  1.00  0.00           C  
ATOM   2179  C   MET   130      55.674  41.335  34.341  1.00  0.00           C  
ATOM   2180  O   MET   130      56.642  42.086  34.149  1.00  0.00           O  
ATOM   2181  CB  MET   130      55.344  41.524  36.861  1.00  0.00           C  
ATOM   2182  CG  MET   130      54.516  40.951  37.928  1.00  0.00           C  
ATOM   2183  SD  MET   130      54.245  41.728  39.531  1.00  0.00           S  
ATOM   2184  CE  MET   130      52.875  42.842  39.115  1.00  0.00           C  
ATOM   2185  H   MET   130      57.495  40.286  36.365  1.00  0.00           H  
ATOM   2186  HA  MET   130      54.728  39.831  35.709  1.00  0.00           H  
ATOM   2187  HB2 MET   130      56.280  41.875  37.296  1.00  0.00           H  
ATOM   2188  HB3 MET   130      54.844  42.458  36.602  1.00  0.00           H  
ATOM   2189  HG2 MET   130      53.579  40.684  37.439  1.00  0.00           H  
ATOM   2190  HG3 MET   130      54.920  39.961  38.137  1.00  0.00           H  
ATOM   2191  HE1 MET   130      53.412  43.604  38.550  1.00  0.00           H  
ATOM   2192  HE2 MET   130      52.189  42.315  38.452  1.00  0.00           H  
ATOM   2193  HE3 MET   130      52.496  43.282  40.038  1.00  0.00           H  
ATOM   2194  N   GLN   131      54.864  40.974  33.395  1.00  0.00           N  
ATOM   2195  CA  GLN   131      55.166  41.122  32.002  1.00  0.00           C  
ATOM   2196  C   GLN   131      55.563  42.569  31.539  1.00  0.00           C  
ATOM   2197  O   GLN   131      56.363  42.760  30.616  1.00  0.00           O  
ATOM   2198  CB  GLN   131      54.029  40.452  31.107  1.00  0.00           C  
ATOM   2199  CG  GLN   131      54.416  40.386  29.626  1.00  0.00           C  
ATOM   2200  CD  GLN   131      55.648  39.614  29.174  1.00  0.00           C  
ATOM   2201  NE2 GLN   131      56.380  39.976  28.212  1.00  0.00           N  
ATOM   2202  OE1 GLN   131      55.968  38.591  29.755  1.00  0.00           O  
ATOM   2203  H   GLN   131      54.091  40.399  33.696  1.00  0.00           H  
ATOM   2204  HA  GLN   131      56.082  40.590  31.749  1.00  0.00           H  
ATOM   2205  HB2 GLN   131      53.896  39.433  31.470  1.00  0.00           H  
ATOM   2206  HB3 GLN   131      53.087  40.990  31.221  1.00  0.00           H  
ATOM   2207  HG2 GLN   131      53.582  40.005  29.036  1.00  0.00           H  
ATOM   2208  HG3 GLN   131      54.514  41.397  29.231  1.00  0.00           H  
ATOM   2209 HE21 GLN   131      57.017  39.256  27.903  1.00  0.00           H  
ATOM   2210 HE22 GLN   131      56.020  40.553  27.465  1.00  0.00           H  
ATOM   2211  N   GLY   132      55.029  43.607  32.172  1.00  0.00           N  
ATOM   2212  CA  GLY   132      55.419  45.016  32.009  1.00  0.00           C  
ATOM   2213  C   GLY   132      56.845  45.372  32.537  1.00  0.00           C  
ATOM   2214  O   GLY   132      57.599  45.966  31.799  1.00  0.00           O  
ATOM   2215  H   GLY   132      54.560  43.411  33.044  1.00  0.00           H  
ATOM   2216  HA2 GLY   132      55.415  45.169  30.930  1.00  0.00           H  
ATOM   2217  HA3 GLY   132      54.709  45.736  32.417  1.00  0.00           H  
ATOM   2218  N   MET   133      57.239  45.009  33.729  1.00  0.00           N  
ATOM   2219  CA  MET   133      58.604  45.051  34.366  1.00  0.00           C  
ATOM   2220  C   MET   133      59.589  44.122  33.626  1.00  0.00           C  
ATOM   2221  O   MET   133      60.731  44.557  33.360  1.00  0.00           O  
ATOM   2222  CB  MET   133      58.498  44.775  35.867  1.00  0.00           C  
ATOM   2223  CG  MET   133      57.656  45.890  36.611  1.00  0.00           C  
ATOM   2224  SD  MET   133      57.533  45.676  38.414  1.00  0.00           S  
ATOM   2225  CE  MET   133      56.480  44.256  38.474  1.00  0.00           C  
ATOM   2226  H   MET   133      56.565  44.426  34.202  1.00  0.00           H  
ATOM   2227  HA  MET   133      58.756  46.122  34.234  1.00  0.00           H  
ATOM   2228  HB2 MET   133      57.938  43.865  36.084  1.00  0.00           H  
ATOM   2229  HB3 MET   133      59.514  44.637  36.234  1.00  0.00           H  
ATOM   2230  HG2 MET   133      58.093  46.878  36.468  1.00  0.00           H  
ATOM   2231  HG3 MET   133      56.635  45.898  36.232  1.00  0.00           H  
ATOM   2232  HE1 MET   133      55.915  44.305  37.543  1.00  0.00           H  
ATOM   2233  HE2 MET   133      56.984  43.325  38.736  1.00  0.00           H  
ATOM   2234  HE3 MET   133      55.728  44.456  39.237  1.00  0.00           H  
ATOM   2235  N   ARG   134      59.128  42.950  33.184  1.00  0.00           N  
ATOM   2236  CA  ARG   134      59.854  41.987  32.299  1.00  0.00           C  
ATOM   2237  C   ARG   134      60.335  42.694  31.052  1.00  0.00           C  
ATOM   2238  O   ARG   134      61.554  42.690  30.907  1.00  0.00           O  
ATOM   2239  CB  ARG   134      58.988  40.743  31.969  1.00  0.00           C  
ATOM   2240  CG  ARG   134      59.843  39.740  31.130  1.00  0.00           C  
ATOM   2241  CD  ARG   134      59.025  38.450  30.690  1.00  0.00           C  
ATOM   2242  NE  ARG   134      59.075  37.339  31.636  1.00  0.00           N  
ATOM   2243  CZ  ARG   134      58.351  36.229  31.637  1.00  0.00           C  
ATOM   2244  NH1 ARG   134      57.318  36.141  30.834  1.00  0.00           N1+
ATOM   2245  NH2 ARG   134      58.776  35.263  32.385  1.00  0.00           N  
ATOM   2246  H   ARG   134      58.195  42.673  33.455  1.00  0.00           H  
ATOM   2247  HA  ARG   134      60.694  41.599  32.875  1.00  0.00           H  
ATOM   2248  HB2 ARG   134      58.576  40.320  32.886  1.00  0.00           H  
ATOM   2249  HB3 ARG   134      58.228  41.184  31.325  1.00  0.00           H  
ATOM   2250  HG2 ARG   134      60.016  40.216  30.165  1.00  0.00           H  
ATOM   2251  HG3 ARG   134      60.759  39.514  31.677  1.00  0.00           H  
ATOM   2252  HD2 ARG   134      57.999  38.791  30.551  1.00  0.00           H  
ATOM   2253  HD3 ARG   134      59.449  38.128  29.740  1.00  0.00           H  
ATOM   2254  HE  ARG   134      59.881  37.276  32.242  1.00  0.00           H  
ATOM   2255 HH11 ARG   134      56.935  36.956  30.378  1.00  0.00           H  
ATOM   2256 HH12 ARG   134      57.051  35.235  30.476  1.00  0.00           H  
ATOM   2257 HH21 ARG   134      59.701  35.300  32.788  1.00  0.00           H  
ATOM   2258 HH22 ARG   134      58.329  34.359  32.437  1.00  0.00           H  
ATOM   2259  N   VAL   135      59.525  43.458  30.302  1.00  0.00           N  
ATOM   2260  CA  VAL   135      59.996  44.017  29.065  1.00  0.00           C  
ATOM   2261  C   VAL   135      60.867  45.252  29.376  1.00  0.00           C  
ATOM   2262  O   VAL   135      61.736  45.671  28.603  1.00  0.00           O  
ATOM   2263  CB  VAL   135      58.803  44.380  28.136  1.00  0.00           C  
ATOM   2264  CG1 VAL   135      58.171  43.152  27.445  1.00  0.00           C  
ATOM   2265  CG2 VAL   135      57.760  45.288  28.880  1.00  0.00           C  
ATOM   2266  H   VAL   135      58.546  43.543  30.535  1.00  0.00           H  
ATOM   2267  HA  VAL   135      60.650  43.330  28.528  1.00  0.00           H  
ATOM   2268  HB  VAL   135      59.111  45.080  27.360  1.00  0.00           H  
ATOM   2269 HG11 VAL   135      57.442  42.619  28.055  1.00  0.00           H  
ATOM   2270 HG12 VAL   135      57.556  43.551  26.639  1.00  0.00           H  
ATOM   2271 HG13 VAL   135      58.855  42.382  27.089  1.00  0.00           H  
ATOM   2272 HG21 VAL   135      56.971  45.388  28.135  1.00  0.00           H  
ATOM   2273 HG22 VAL   135      57.296  44.751  29.707  1.00  0.00           H  
ATOM   2274 HG23 VAL   135      58.090  46.226  29.327  1.00  0.00           H  
ATOM   2275  N   VAL   136      60.783  45.840  30.609  1.00  0.00           N  
ATOM   2276  CA  VAL   136      61.786  46.872  31.056  1.00  0.00           C  
ATOM   2277  C   VAL   136      63.180  46.295  31.338  1.00  0.00           C  
ATOM   2278  O   VAL   136      64.220  46.711  30.770  1.00  0.00           O  
ATOM   2279  CB  VAL   136      61.267  47.623  32.281  1.00  0.00           C  
ATOM   2280  CG1 VAL   136      62.280  48.718  32.575  1.00  0.00           C  
ATOM   2281  CG2 VAL   136      59.892  48.335  31.990  1.00  0.00           C  
ATOM   2282  H   VAL   136      60.132  45.445  31.273  1.00  0.00           H  
ATOM   2283  HA  VAL   136      61.859  47.609  30.256  1.00  0.00           H  
ATOM   2284  HB  VAL   136      61.142  46.995  33.163  1.00  0.00           H  
ATOM   2285 HG11 VAL   136      61.782  49.446  33.216  1.00  0.00           H  
ATOM   2286 HG12 VAL   136      63.198  48.303  32.991  1.00  0.00           H  
ATOM   2287 HG13 VAL   136      62.627  49.206  31.665  1.00  0.00           H  
ATOM   2288 HG21 VAL   136      59.305  48.589  32.873  1.00  0.00           H  
ATOM   2289 HG22 VAL   136      60.040  49.194  31.336  1.00  0.00           H  
ATOM   2290 HG23 VAL   136      59.221  47.684  31.430  1.00  0.00           H  
ATOM   2291  N   VAL   137      63.257  45.152  32.084  1.00  0.00           N  
ATOM   2292  CA  VAL   137      64.504  44.350  32.291  1.00  0.00           C  
ATOM   2293  C   VAL   137      65.169  43.956  31.020  1.00  0.00           C  
ATOM   2294  O   VAL   137      66.360  44.174  30.862  1.00  0.00           O  
ATOM   2295  CB  VAL   137      64.166  43.256  33.332  1.00  0.00           C  
ATOM   2296  CG1 VAL   137      65.118  42.069  33.219  1.00  0.00           C  
ATOM   2297  CG2 VAL   137      64.164  43.844  34.764  1.00  0.00           C  
ATOM   2298  H   VAL   137      62.396  44.765  32.442  1.00  0.00           H  
ATOM   2299  HA  VAL   137      65.183  45.017  32.821  1.00  0.00           H  
ATOM   2300  HB  VAL   137      63.186  42.813  33.151  1.00  0.00           H  
ATOM   2301 HG11 VAL   137      64.864  41.155  33.756  1.00  0.00           H  
ATOM   2302 HG12 VAL   137      65.076  41.601  32.235  1.00  0.00           H  
ATOM   2303 HG13 VAL   137      66.074  42.403  33.622  1.00  0.00           H  
ATOM   2304 HG21 VAL   137      65.095  44.370  34.975  1.00  0.00           H  
ATOM   2305 HG22 VAL   137      63.380  44.581  34.936  1.00  0.00           H  
ATOM   2306 HG23 VAL   137      63.944  43.127  35.555  1.00  0.00           H  
ATOM   2307  N   ASN   138      64.410  43.480  30.069  1.00  0.00           N  
ATOM   2308  CA  ASN   138      64.928  43.051  28.727  1.00  0.00           C  
ATOM   2309  C   ASN   138      65.678  44.121  28.005  1.00  0.00           C  
ATOM   2310  O   ASN   138      66.600  43.833  27.303  1.00  0.00           O  
ATOM   2311  CB  ASN   138      63.763  42.517  27.916  1.00  0.00           C  
ATOM   2312  CG  ASN   138      63.073  41.192  28.226  1.00  0.00           C  
ATOM   2313  ND2 ASN   138      61.871  41.022  27.735  1.00  0.00           N  
ATOM   2314  OD1 ASN   138      63.640  40.369  28.863  1.00  0.00           O  
ATOM   2315  H   ASN   138      63.443  43.340  30.326  1.00  0.00           H  
ATOM   2316  HA  ASN   138      65.620  42.209  28.730  1.00  0.00           H  
ATOM   2317  HB2 ASN   138      63.020  43.303  27.788  1.00  0.00           H  
ATOM   2318  HB3 ASN   138      64.039  42.339  26.876  1.00  0.00           H  
ATOM   2319 HD21 ASN   138      61.432  40.190  28.103  1.00  0.00           H  
ATOM   2320 HD22 ASN   138      61.471  41.710  27.113  1.00  0.00           H  
ATOM   2321  N   ALA   139      65.354  45.350  28.210  1.00  0.00           N  
ATOM   2322  CA  ALA   139      66.081  46.398  27.650  1.00  0.00           C  
ATOM   2323  C   ALA   139      67.261  46.757  28.621  1.00  0.00           C  
ATOM   2324  O   ALA   139      68.383  46.863  28.070  1.00  0.00           O  
ATOM   2325  CB  ALA   139      65.074  47.587  27.576  1.00  0.00           C  
ATOM   2326  H   ALA   139      64.520  45.610  28.718  1.00  0.00           H  
ATOM   2327  HA  ALA   139      66.458  46.202  26.646  1.00  0.00           H  
ATOM   2328  HB1 ALA   139      64.320  47.324  26.834  1.00  0.00           H  
ATOM   2329  HB2 ALA   139      64.527  47.764  28.503  1.00  0.00           H  
ATOM   2330  HB3 ALA   139      65.608  48.506  27.335  1.00  0.00           H  
ATOM   2331  N   LEU   140      67.103  46.719  29.973  1.00  0.00           N  
ATOM   2332  CA  LEU   140      68.261  47.055  30.866  1.00  0.00           C  
ATOM   2333  C   LEU   140      69.423  45.986  30.786  1.00  0.00           C  
ATOM   2334  O   LEU   140      70.593  46.391  30.785  1.00  0.00           O  
ATOM   2335  CB  LEU   140      67.761  47.303  32.288  1.00  0.00           C  
ATOM   2336  CG  LEU   140      66.728  48.426  32.552  1.00  0.00           C  
ATOM   2337  CD1 LEU   140      66.299  48.575  33.996  1.00  0.00           C  
ATOM   2338  CD2 LEU   140      67.346  49.718  32.088  1.00  0.00           C  
ATOM   2339  H   LEU   140      66.205  46.552  30.404  1.00  0.00           H  
ATOM   2340  HA  LEU   140      68.690  48.012  30.568  1.00  0.00           H  
ATOM   2341  HB2 LEU   140      67.411  46.357  32.701  1.00  0.00           H  
ATOM   2342  HB3 LEU   140      68.669  47.525  32.849  1.00  0.00           H  
ATOM   2343  HG  LEU   140      65.922  48.210  31.851  1.00  0.00           H  
ATOM   2344 HD11 LEU   140      65.634  49.431  34.111  1.00  0.00           H  
ATOM   2345 HD12 LEU   140      65.895  47.607  34.292  1.00  0.00           H  
ATOM   2346 HD13 LEU   140      67.112  48.661  34.718  1.00  0.00           H  
ATOM   2347 HD21 LEU   140      66.629  50.497  32.347  1.00  0.00           H  
ATOM   2348 HD22 LEU   140      68.369  49.842  32.443  1.00  0.00           H  
ATOM   2349 HD23 LEU   140      67.415  49.754  31.001  1.00  0.00           H  
ATOM   2350  N   VAL   141      69.142  44.686  30.633  1.00  0.00           N  
ATOM   2351  CA  VAL   141      70.208  43.632  30.420  1.00  0.00           C  
ATOM   2352  C   VAL   141      71.173  43.802  29.173  1.00  0.00           C  
ATOM   2353  O   VAL   141      72.362  43.540  29.209  1.00  0.00           O  
ATOM   2354  CB  VAL   141      69.588  42.169  30.535  1.00  0.00           C  
ATOM   2355  CG1 VAL   141      70.486  41.021  30.046  1.00  0.00           C  
ATOM   2356  CG2 VAL   141      68.959  41.821  31.906  1.00  0.00           C  
ATOM   2357  H   VAL   141      68.156  44.464  30.623  1.00  0.00           H  
ATOM   2358  HA  VAL   141      70.806  43.772  31.321  1.00  0.00           H  
ATOM   2359  HB  VAL   141      68.778  42.143  29.805  1.00  0.00           H  
ATOM   2360 HG11 VAL   141      69.952  40.072  30.100  1.00  0.00           H  
ATOM   2361 HG12 VAL   141      70.723  41.161  28.991  1.00  0.00           H  
ATOM   2362 HG13 VAL   141      71.396  40.980  30.644  1.00  0.00           H  
ATOM   2363 HG21 VAL   141      68.403  40.888  31.807  1.00  0.00           H  
ATOM   2364 HG22 VAL   141      69.758  41.623  32.621  1.00  0.00           H  
ATOM   2365 HG23 VAL   141      68.442  42.690  32.314  1.00  0.00           H  
ATOM   2366  N   GLN   142      70.552  44.248  28.058  1.00  0.00           N  
ATOM   2367  CA  GLN   142      71.123  44.576  26.717  1.00  0.00           C  
ATOM   2368  C   GLN   142      71.898  45.925  26.753  1.00  0.00           C  
ATOM   2369  O   GLN   142      72.901  45.942  26.017  1.00  0.00           O  
ATOM   2370  CB  GLN   142      70.006  44.559  25.648  1.00  0.00           C  
ATOM   2371  CG  GLN   142      69.514  43.108  25.510  1.00  0.00           C  
ATOM   2372  CD  GLN   142      68.552  43.006  24.326  1.00  0.00           C  
ATOM   2373  NE2 GLN   142      67.331  43.288  24.574  1.00  0.00           N  
ATOM   2374  OE1 GLN   142      68.840  42.532  23.205  1.00  0.00           O  
ATOM   2375  H   GLN   142      69.552  44.374  28.124  1.00  0.00           H  
ATOM   2376  HA  GLN   142      71.913  43.857  26.498  1.00  0.00           H  
ATOM   2377  HB2 GLN   142      69.161  45.200  25.901  1.00  0.00           H  
ATOM   2378  HB3 GLN   142      70.404  44.909  24.696  1.00  0.00           H  
ATOM   2379  HG2 GLN   142      70.451  42.585  25.316  1.00  0.00           H  
ATOM   2380  HG3 GLN   142      69.046  42.650  26.381  1.00  0.00           H  
ATOM   2381 HE21 GLN   142      66.673  43.126  23.825  1.00  0.00           H  
ATOM   2382 HE22 GLN   142      67.145  43.396  25.561  1.00  0.00           H  
ATOM   2383  N   ALA   143      71.497  46.931  27.455  1.00  0.00           N  
ATOM   2384  CA  ALA   143      72.025  48.355  27.615  1.00  0.00           C  
ATOM   2385  C   ALA   143      73.363  48.453  28.463  1.00  0.00           C  
ATOM   2386  O   ALA   143      73.959  49.577  28.517  1.00  0.00           O  
ATOM   2387  CB  ALA   143      70.926  49.131  28.307  1.00  0.00           C  
ATOM   2388  H   ALA   143      70.688  46.816  28.049  1.00  0.00           H  
ATOM   2389  HA  ALA   143      72.250  48.746  26.623  1.00  0.00           H  
ATOM   2390  HB1 ALA   143      69.875  49.035  28.037  1.00  0.00           H  
ATOM   2391  HB2 ALA   143      70.946  48.972  29.386  1.00  0.00           H  
ATOM   2392  HB3 ALA   143      71.115  50.187  28.114  1.00  0.00           H  
ATOM   2393  N   ILE   144      73.904  47.312  28.975  1.00  0.00           N  
ATOM   2394  CA  ILE   144      75.051  47.349  29.838  1.00  0.00           C  
ATOM   2395  C   ILE   144      76.346  47.937  29.192  1.00  0.00           C  
ATOM   2396  O   ILE   144      77.119  48.475  29.926  1.00  0.00           O  
ATOM   2397  CB  ILE   144      75.448  45.949  30.393  1.00  0.00           C  
ATOM   2398  CG1 ILE   144      74.273  45.471  31.255  1.00  0.00           C  
ATOM   2399  CG2 ILE   144      76.749  45.811  31.157  1.00  0.00           C  
ATOM   2400  CD1 ILE   144      74.354  44.126  31.900  1.00  0.00           C  
ATOM   2401  H   ILE   144      73.415  46.435  28.862  1.00  0.00           H  
ATOM   2402  HA  ILE   144      74.927  48.046  30.666  1.00  0.00           H  
ATOM   2403  HB  ILE   144      75.538  45.166  29.640  1.00  0.00           H  
ATOM   2404 HG12 ILE   144      74.163  46.183  32.074  1.00  0.00           H  
ATOM   2405 HG13 ILE   144      73.493  45.404  30.497  1.00  0.00           H  
ATOM   2406 HG21 ILE   144      77.594  46.055  30.513  1.00  0.00           H  
ATOM   2407 HG22 ILE   144      76.663  46.590  31.915  1.00  0.00           H  
ATOM   2408 HG23 ILE   144      76.932  44.799  31.518  1.00  0.00           H  
ATOM   2409 HD11 ILE   144      74.781  44.189  32.901  1.00  0.00           H  
ATOM   2410 HD12 ILE   144      73.403  43.619  32.063  1.00  0.00           H  
ATOM   2411 HD13 ILE   144      74.970  43.478  31.275  1.00  0.00           H  
ATOM   2412  N   PRO   145      76.493  47.902  27.819  1.00  0.00           N  
ATOM   2413  CA  PRO   145      77.650  48.556  27.089  1.00  0.00           C  
ATOM   2414  C   PRO   145      77.815  50.121  27.324  1.00  0.00           C  
ATOM   2415  O   PRO   145      78.896  50.687  27.267  1.00  0.00           O  
ATOM   2416  CB  PRO   145      77.504  48.307  25.565  1.00  0.00           C  
ATOM   2417  CG  PRO   145      76.777  46.879  25.672  1.00  0.00           C  
ATOM   2418  CD  PRO   145      75.821  47.073  26.806  1.00  0.00           C  
ATOM   2419  HA  PRO   145      78.521  47.951  27.343  1.00  0.00           H  
ATOM   2420  HB2 PRO   145      76.753  48.911  25.057  1.00  0.00           H  
ATOM   2421  HB3 PRO   145      78.424  48.208  24.990  1.00  0.00           H  
ATOM   2422  HG2 PRO   145      76.162  46.632  24.807  1.00  0.00           H  
ATOM   2423  HG3 PRO   145      77.419  46.001  25.742  1.00  0.00           H  
ATOM   2424  HD2 PRO   145      74.894  47.560  26.505  1.00  0.00           H  
ATOM   2425  HD3 PRO   145      75.707  46.093  27.269  1.00  0.00           H  
ATOM   2426  N   SER   146      76.696  50.770  27.563  1.00  0.00           N  
ATOM   2427  CA  SER   146      76.658  52.257  27.852  1.00  0.00           C  
ATOM   2428  C   SER   146      76.949  52.674  29.226  1.00  0.00           C  
ATOM   2429  O   SER   146      77.715  53.619  29.473  1.00  0.00           O  
ATOM   2430  CB  SER   146      75.243  52.729  27.437  1.00  0.00           C  
ATOM   2431  OG  SER   146      74.141  52.297  28.327  1.00  0.00           O  
ATOM   2432  H   SER   146      75.836  50.247  27.476  1.00  0.00           H  
ATOM   2433  HA  SER   146      77.357  52.789  27.207  1.00  0.00           H  
ATOM   2434  HB2 SER   146      75.263  53.812  27.318  1.00  0.00           H  
ATOM   2435  HB3 SER   146      74.997  52.380  26.435  1.00  0.00           H  
ATOM   2436  HG  SER   146      74.031  51.346  28.397  1.00  0.00           H  
ATOM   2437  N   ILE   147      76.543  51.759  30.190  1.00  0.00           N  
ATOM   2438  CA  ILE   147      77.058  51.838  31.566  1.00  0.00           C  
ATOM   2439  C   ILE   147      78.562  51.566  31.459  1.00  0.00           C  
ATOM   2440  O   ILE   147      79.347  52.324  32.146  1.00  0.00           O  
ATOM   2441  CB  ILE   147      76.345  50.776  32.506  1.00  0.00           C  
ATOM   2442  CG1 ILE   147      75.045  51.215  33.068  1.00  0.00           C  
ATOM   2443  CG2 ILE   147      77.314  50.256  33.589  1.00  0.00           C  
ATOM   2444  CD1 ILE   147      73.908  50.727  32.259  1.00  0.00           C  
ATOM   2445  H   ILE   147      75.865  51.040  29.983  1.00  0.00           H  
ATOM   2446  HA  ILE   147      76.992  52.887  31.854  1.00  0.00           H  
ATOM   2447  HB  ILE   147      76.150  49.916  31.866  1.00  0.00           H  
ATOM   2448 HG12 ILE   147      74.876  50.806  34.063  1.00  0.00           H  
ATOM   2449 HG13 ILE   147      75.005  52.304  33.090  1.00  0.00           H  
ATOM   2450 HG21 ILE   147      78.245  49.809  33.239  1.00  0.00           H  
ATOM   2451 HG22 ILE   147      77.655  51.030  34.277  1.00  0.00           H  
ATOM   2452 HG23 ILE   147      76.798  49.497  34.177  1.00  0.00           H  
ATOM   2453 HD11 ILE   147      72.919  51.000  32.626  1.00  0.00           H  
ATOM   2454 HD12 ILE   147      73.966  51.118  31.243  1.00  0.00           H  
ATOM   2455 HD13 ILE   147      73.932  49.645  32.124  1.00  0.00           H  
ATOM   2456  N   PHE   148      78.982  50.430  30.823  1.00  0.00           N  
ATOM   2457  CA  PHE   148      80.405  50.007  30.750  1.00  0.00           C  
ATOM   2458  C   PHE   148      81.406  51.096  30.085  1.00  0.00           C  
ATOM   2459  O   PHE   148      82.456  51.349  30.737  1.00  0.00           O  
ATOM   2460  CB  PHE   148      80.474  48.664  30.029  1.00  0.00           C  
ATOM   2461  CG  PHE   148      81.861  48.065  29.988  1.00  0.00           C  
ATOM   2462  CD1 PHE   148      82.833  48.520  29.075  1.00  0.00           C  
ATOM   2463  CD2 PHE   148      82.127  46.927  30.819  1.00  0.00           C  
ATOM   2464  CE1 PHE   148      84.136  47.867  29.217  1.00  0.00           C  
ATOM   2465  CE2 PHE   148      83.375  46.337  30.997  1.00  0.00           C  
ATOM   2466  CZ  PHE   148      84.427  46.848  30.143  1.00  0.00           C  
ATOM   2467  H   PHE   148      78.315  49.901  30.279  1.00  0.00           H  
ATOM   2468  HA  PHE   148      80.667  49.902  31.803  1.00  0.00           H  
ATOM   2469  HB2 PHE   148      79.818  47.927  30.494  1.00  0.00           H  
ATOM   2470  HB3 PHE   148      80.115  48.867  29.020  1.00  0.00           H  
ATOM   2471  HD1 PHE   148      82.740  49.345  28.385  1.00  0.00           H  
ATOM   2472  HD2 PHE   148      81.395  46.422  31.431  1.00  0.00           H  
ATOM   2473  HE1 PHE   148      84.912  48.150  28.520  1.00  0.00           H  
ATOM   2474  HE2 PHE   148      83.540  45.547  31.715  1.00  0.00           H  
ATOM   2475  HZ  PHE   148      85.421  46.427  30.140  1.00  0.00           H  
ATOM   2476  N   ASN   149      81.060  51.743  29.036  1.00  0.00           N  
ATOM   2477  CA  ASN   149      82.040  52.599  28.369  1.00  0.00           C  
ATOM   2478  C   ASN   149      82.140  54.038  29.004  1.00  0.00           C  
ATOM   2479  O   ASN   149      83.167  54.728  28.913  1.00  0.00           O  
ATOM   2480  CB  ASN   149      81.542  52.742  26.860  1.00  0.00           C  
ATOM   2481  CG  ASN   149      81.910  51.586  25.943  1.00  0.00           C  
ATOM   2482  ND2 ASN   149      80.944  50.866  25.370  1.00  0.00           N  
ATOM   2483  OD1 ASN   149      83.029  51.312  25.683  1.00  0.00           O  
ATOM   2484  H   ASN   149      80.251  51.574  28.456  1.00  0.00           H  
ATOM   2485  HA  ASN   149      83.072  52.247  28.388  1.00  0.00           H  
ATOM   2486  HB2 ASN   149      80.463  52.896  26.846  1.00  0.00           H  
ATOM   2487  HB3 ASN   149      81.844  53.740  26.542  1.00  0.00           H  
ATOM   2488 HD21 ASN   149      81.166  49.924  25.082  1.00  0.00           H  
ATOM   2489 HD22 ASN   149      79.999  51.191  25.520  1.00  0.00           H  
ATOM   2490  N   VAL   150      81.076  54.558  29.712  1.00  0.00           N  
ATOM   2491  CA  VAL   150      80.979  55.915  30.276  1.00  0.00           C  
ATOM   2492  C   VAL   150      80.577  56.006  31.787  1.00  0.00           C  
ATOM   2493  O   VAL   150      81.475  56.558  32.513  1.00  0.00           O  
ATOM   2494  CB  VAL   150      80.140  56.916  29.385  1.00  0.00           C  
ATOM   2495  CG1 VAL   150      80.001  58.379  29.956  1.00  0.00           C  
ATOM   2496  CG2 VAL   150      80.682  56.857  27.943  1.00  0.00           C  
ATOM   2497  H   VAL   150      80.190  54.073  29.708  1.00  0.00           H  
ATOM   2498  HA  VAL   150      81.952  56.398  30.178  1.00  0.00           H  
ATOM   2499  HB  VAL   150      79.147  56.468  29.398  1.00  0.00           H  
ATOM   2500 HG11 VAL   150      79.412  58.959  29.246  1.00  0.00           H  
ATOM   2501 HG12 VAL   150      79.578  58.360  30.960  1.00  0.00           H  
ATOM   2502 HG13 VAL   150      81.031  58.698  30.117  1.00  0.00           H  
ATOM   2503 HG21 VAL   150      80.171  57.657  27.408  1.00  0.00           H  
ATOM   2504 HG22 VAL   150      81.748  57.038  27.810  1.00  0.00           H  
ATOM   2505 HG23 VAL   150      80.568  55.852  27.536  1.00  0.00           H  
ATOM   2506  N   LEU   151      79.371  55.571  32.237  1.00  0.00           N  
ATOM   2507  CA  LEU   151      78.869  55.772  33.681  1.00  0.00           C  
ATOM   2508  C   LEU   151      79.798  55.170  34.778  1.00  0.00           C  
ATOM   2509  O   LEU   151      80.167  55.827  35.775  1.00  0.00           O  
ATOM   2510  CB  LEU   151      77.407  55.314  33.825  1.00  0.00           C  
ATOM   2511  CG  LEU   151      76.784  55.281  35.250  1.00  0.00           C  
ATOM   2512  CD1 LEU   151      75.299  55.874  35.297  1.00  0.00           C  
ATOM   2513  CD2 LEU   151      76.705  53.817  35.687  1.00  0.00           C  
ATOM   2514  H   LEU   151      78.745  55.052  31.638  1.00  0.00           H  
ATOM   2515  HA  LEU   151      78.850  56.844  33.879  1.00  0.00           H  
ATOM   2516  HB2 LEU   151      76.790  55.786  33.060  1.00  0.00           H  
ATOM   2517  HB3 LEU   151      77.433  54.267  33.522  1.00  0.00           H  
ATOM   2518  HG  LEU   151      77.425  55.850  35.922  1.00  0.00           H  
ATOM   2519 HD11 LEU   151      74.827  55.942  36.277  1.00  0.00           H  
ATOM   2520 HD12 LEU   151      75.287  56.844  34.800  1.00  0.00           H  
ATOM   2521 HD13 LEU   151      74.589  55.303  34.699  1.00  0.00           H  
ATOM   2522 HD21 LEU   151      76.074  53.666  36.562  1.00  0.00           H  
ATOM   2523 HD22 LEU   151      76.214  53.193  34.941  1.00  0.00           H  
ATOM   2524 HD23 LEU   151      77.700  53.569  36.058  1.00  0.00           H  
ATOM   2525  N   LEU   152      80.289  53.955  34.443  1.00  0.00           N  
ATOM   2526  CA  LEU   152      81.327  53.293  35.209  1.00  0.00           C  
ATOM   2527  C   LEU   152      82.548  54.144  35.300  1.00  0.00           C  
ATOM   2528  O   LEU   152      83.130  54.326  36.320  1.00  0.00           O  
ATOM   2529  CB  LEU   152      81.674  51.926  34.576  1.00  0.00           C  
ATOM   2530  CG  LEU   152      82.840  51.124  35.189  1.00  0.00           C  
ATOM   2531  CD1 LEU   152      82.749  50.744  36.660  1.00  0.00           C  
ATOM   2532  CD2 LEU   152      83.139  49.817  34.435  1.00  0.00           C  
ATOM   2533  H   LEU   152      79.967  53.542  33.579  1.00  0.00           H  
ATOM   2534  HA  LEU   152      80.960  53.103  36.217  1.00  0.00           H  
ATOM   2535  HB2 LEU   152      80.763  51.330  34.642  1.00  0.00           H  
ATOM   2536  HB3 LEU   152      81.816  52.117  33.512  1.00  0.00           H  
ATOM   2537  HG  LEU   152      83.769  51.663  35.004  1.00  0.00           H  
ATOM   2538 HD11 LEU   152      82.793  51.587  37.350  1.00  0.00           H  
ATOM   2539 HD12 LEU   152      81.758  50.334  36.857  1.00  0.00           H  
ATOM   2540 HD13 LEU   152      83.454  49.939  36.865  1.00  0.00           H  
ATOM   2541 HD21 LEU   152      84.018  49.352  34.881  1.00  0.00           H  
ATOM   2542 HD22 LEU   152      82.351  49.066  34.496  1.00  0.00           H  
ATOM   2543 HD23 LEU   152      83.267  50.068  33.382  1.00  0.00           H  
ATOM   2544  N   VAL   153      83.083  54.644  34.166  1.00  0.00           N  
ATOM   2545  CA  VAL   153      84.340  55.474  34.045  1.00  0.00           C  
ATOM   2546  C   VAL   153      84.115  56.911  34.545  1.00  0.00           C  
ATOM   2547  O   VAL   153      85.039  57.636  34.932  1.00  0.00           O  
ATOM   2548  CB  VAL   153      84.671  55.430  32.537  1.00  0.00           C  
ATOM   2549  CG1 VAL   153      86.058  56.100  32.317  1.00  0.00           C  
ATOM   2550  CG2 VAL   153      84.821  54.057  31.946  1.00  0.00           C  
ATOM   2551  H   VAL   153      82.630  54.404  33.295  1.00  0.00           H  
ATOM   2552  HA  VAL   153      85.166  55.023  34.594  1.00  0.00           H  
ATOM   2553  HB  VAL   153      83.934  56.018  31.990  1.00  0.00           H  
ATOM   2554 HG11 VAL   153      86.309  56.130  31.256  1.00  0.00           H  
ATOM   2555 HG12 VAL   153      86.004  57.166  32.539  1.00  0.00           H  
ATOM   2556 HG13 VAL   153      86.863  55.566  32.821  1.00  0.00           H  
ATOM   2557 HG21 VAL   153      83.837  53.595  31.859  1.00  0.00           H  
ATOM   2558 HG22 VAL   153      85.069  54.079  30.885  1.00  0.00           H  
ATOM   2559 HG23 VAL   153      85.479  53.543  32.646  1.00  0.00           H  
ATOM   2560  N   CYS   154      82.851  57.384  34.717  1.00  0.00           N  
ATOM   2561  CA  CYS   154      82.440  58.540  35.502  1.00  0.00           C  
ATOM   2562  C   CYS   154      82.571  58.241  37.022  1.00  0.00           C  
ATOM   2563  O   CYS   154      83.151  59.064  37.759  1.00  0.00           O  
ATOM   2564  CB  CYS   154      81.027  59.018  35.158  1.00  0.00           C  
ATOM   2565  SG  CYS   154      80.853  59.407  33.427  1.00  0.00           S  
ATOM   2566  H   CYS   154      82.181  56.754  34.299  1.00  0.00           H  
ATOM   2567  HA  CYS   154      83.251  59.241  35.302  1.00  0.00           H  
ATOM   2568  HB2 CYS   154      80.336  58.202  35.371  1.00  0.00           H  
ATOM   2569  HB3 CYS   154      80.736  59.823  35.832  1.00  0.00           H  
ATOM   2570  HG  CYS   154      81.294  58.232  32.970  1.00  0.00           H  
ATOM   2571  N   LEU   155      82.096  57.078  37.580  1.00  0.00           N  
ATOM   2572  CA  LEU   155      82.264  56.711  39.062  1.00  0.00           C  
ATOM   2573  C   LEU   155      83.733  56.394  39.400  1.00  0.00           C  
ATOM   2574  O   LEU   155      84.161  56.639  40.543  1.00  0.00           O  
ATOM   2575  CB  LEU   155      81.391  55.471  39.236  1.00  0.00           C  
ATOM   2576  CG  LEU   155      79.882  55.777  39.061  1.00  0.00           C  
ATOM   2577  CD1 LEU   155      79.168  54.426  39.158  1.00  0.00           C  
ATOM   2578  CD2 LEU   155      79.190  56.665  40.077  1.00  0.00           C  
ATOM   2579  H   LEU   155      81.654  56.388  36.990  1.00  0.00           H  
ATOM   2580  HA  LEU   155      81.973  57.483  39.774  1.00  0.00           H  
ATOM   2581  HB2 LEU   155      81.666  54.765  38.453  1.00  0.00           H  
ATOM   2582  HB3 LEU   155      81.596  55.090  40.237  1.00  0.00           H  
ATOM   2583  HG  LEU   155      79.706  56.335  38.141  1.00  0.00           H  
ATOM   2584 HD11 LEU   155      78.114  54.505  38.892  1.00  0.00           H  
ATOM   2585 HD12 LEU   155      79.731  53.662  38.621  1.00  0.00           H  
ATOM   2586 HD13 LEU   155      79.186  54.088  40.194  1.00  0.00           H  
ATOM   2587 HD21 LEU   155      78.147  56.752  39.772  1.00  0.00           H  
ATOM   2588 HD22 LEU   155      79.284  56.314  41.104  1.00  0.00           H  
ATOM   2589 HD23 LEU   155      79.742  57.604  40.052  1.00  0.00           H  
ATOM   2590  N   ILE   156      84.472  55.974  38.340  1.00  0.00           N  
ATOM   2591  CA  ILE   156      85.891  55.853  38.536  1.00  0.00           C  
ATOM   2592  C   ILE   156      86.698  57.174  38.516  1.00  0.00           C  
ATOM   2593  O   ILE   156      87.705  57.353  39.260  1.00  0.00           O  
ATOM   2594  CB  ILE   156      86.541  54.761  37.623  1.00  0.00           C  
ATOM   2595  CG1 ILE   156      85.934  53.369  37.906  1.00  0.00           C  
ATOM   2596  CG2 ILE   156      88.090  54.760  37.705  1.00  0.00           C  
ATOM   2597  CD1 ILE   156      86.184  52.250  36.866  1.00  0.00           C  
ATOM   2598  H   ILE   156      84.075  55.685  37.457  1.00  0.00           H  
ATOM   2599  HA  ILE   156      85.978  55.504  39.565  1.00  0.00           H  
ATOM   2600  HB  ILE   156      86.245  55.015  36.605  1.00  0.00           H  
ATOM   2601 HG12 ILE   156      86.136  53.060  38.931  1.00  0.00           H  
ATOM   2602 HG13 ILE   156      84.852  53.470  37.824  1.00  0.00           H  
ATOM   2603 HG21 ILE   156      88.450  55.702  37.290  1.00  0.00           H  
ATOM   2604 HG22 ILE   156      88.385  54.762  38.754  1.00  0.00           H  
ATOM   2605 HG23 ILE   156      88.443  53.878  37.171  1.00  0.00           H  
ATOM   2606 HD11 ILE   156      85.488  51.415  36.940  1.00  0.00           H  
ATOM   2607 HD12 ILE   156      86.203  52.709  35.877  1.00  0.00           H  
ATOM   2608 HD13 ILE   156      87.178  51.815  36.964  1.00  0.00           H  
ATOM   2609  N   PHE   157      86.209  58.185  37.777  1.00  0.00           N  
ATOM   2610  CA  PHE   157      86.637  59.645  37.998  1.00  0.00           C  
ATOM   2611  C   PHE   157      86.203  60.153  39.367  1.00  0.00           C  
ATOM   2612  O   PHE   157      87.084  60.732  40.019  1.00  0.00           O  
ATOM   2613  CB  PHE   157      86.213  60.480  36.773  1.00  0.00           C  
ATOM   2614  CG  PHE   157      86.744  60.186  35.400  1.00  0.00           C  
ATOM   2615  CD1 PHE   157      87.890  59.425  35.140  1.00  0.00           C  
ATOM   2616  CD2 PHE   157      86.003  60.683  34.309  1.00  0.00           C  
ATOM   2617  CE1 PHE   157      88.366  59.354  33.819  1.00  0.00           C  
ATOM   2618  CE2 PHE   157      86.382  60.445  32.975  1.00  0.00           C  
ATOM   2619  CZ  PHE   157      87.607  59.803  32.760  1.00  0.00           C  
ATOM   2620  H   PHE   157      85.339  57.973  37.311  1.00  0.00           H  
ATOM   2621  HA  PHE   157      87.726  59.610  37.966  1.00  0.00           H  
ATOM   2622  HB2 PHE   157      85.127  60.471  36.690  1.00  0.00           H  
ATOM   2623  HB3 PHE   157      86.466  61.486  37.108  1.00  0.00           H  
ATOM   2624  HD1 PHE   157      88.433  58.956  35.947  1.00  0.00           H  
ATOM   2625  HD2 PHE   157      85.131  61.290  34.500  1.00  0.00           H  
ATOM   2626  HE1 PHE   157      89.351  58.942  33.662  1.00  0.00           H  
ATOM   2627  HE2 PHE   157      85.739  60.824  32.194  1.00  0.00           H  
ATOM   2628  HZ  PHE   157      87.914  59.804  31.724  1.00  0.00           H  
ATOM   2629  N   TRP   158      84.951  59.958  39.795  1.00  0.00           N  
ATOM   2630  CA  TRP   158      84.384  60.107  41.156  1.00  0.00           C  
ATOM   2631  C   TRP   158      85.373  59.509  42.220  1.00  0.00           C  
ATOM   2632  O   TRP   158      85.700  60.246  43.130  1.00  0.00           O  
ATOM   2633  CB  TRP   158      82.889  59.775  41.230  1.00  0.00           C  
ATOM   2634  CG  TRP   158      82.035  60.347  42.329  1.00  0.00           C  
ATOM   2635  CD1 TRP   158      82.306  60.462  43.621  1.00  0.00           C  
ATOM   2636  CD2 TRP   158      80.643  60.554  42.117  1.00  0.00           C  
ATOM   2637  CE2 TRP   158      80.079  60.754  43.413  1.00  0.00           C  
ATOM   2638  CE3 TRP   158      79.644  60.487  41.061  1.00  0.00           C  
ATOM   2639  NE1 TRP   158      81.164  60.723  44.301  1.00  0.00           N  
ATOM   2640  CZ2 TRP   158      78.694  61.006  43.562  1.00  0.00           C  
ATOM   2641  CZ3 TRP   158      78.300  60.788  41.164  1.00  0.00           C  
ATOM   2642  CH2 TRP   158      77.851  61.021  42.479  1.00  0.00           C  
ATOM   2643  H   TRP   158      84.311  59.472  39.183  1.00  0.00           H  
ATOM   2644  HA  TRP   158      84.477  61.163  41.407  1.00  0.00           H  
ATOM   2645  HB2 TRP   158      82.491  60.162  40.292  1.00  0.00           H  
ATOM   2646  HB3 TRP   158      82.888  58.700  41.409  1.00  0.00           H  
ATOM   2647  HD1 TRP   158      83.297  60.365  44.039  1.00  0.00           H  
ATOM   2648  HE1 TRP   158      81.141  60.607  45.304  1.00  0.00           H  
ATOM   2649  HE3 TRP   158      79.882  60.353  40.016  1.00  0.00           H  
ATOM   2650  HZ2 TRP   158      78.338  61.238  44.554  1.00  0.00           H  
ATOM   2651  HZ3 TRP   158      77.585  60.817  40.355  1.00  0.00           H  
ATOM   2652  HH2 TRP   158      76.806  61.241  42.635  1.00  0.00           H  
ATOM   2653  N   LEU   159      85.802  58.254  42.027  1.00  0.00           N  
ATOM   2654  CA  LEU   159      86.812  57.611  42.974  1.00  0.00           C  
ATOM   2655  C   LEU   159      88.130  58.469  43.025  1.00  0.00           C  
ATOM   2656  O   LEU   159      88.524  58.881  44.101  1.00  0.00           O  
ATOM   2657  CB  LEU   159      86.904  56.162  42.509  1.00  0.00           C  
ATOM   2658  CG  LEU   159      87.762  55.096  43.233  1.00  0.00           C  
ATOM   2659  CD1 LEU   159      87.379  55.118  44.704  1.00  0.00           C  
ATOM   2660  CD2 LEU   159      87.562  53.660  42.777  1.00  0.00           C  
ATOM   2661  H   LEU   159      85.419  57.714  41.264  1.00  0.00           H  
ATOM   2662  HA  LEU   159      86.386  57.561  43.976  1.00  0.00           H  
ATOM   2663  HB2 LEU   159      85.901  55.736  42.477  1.00  0.00           H  
ATOM   2664  HB3 LEU   159      87.190  56.156  41.457  1.00  0.00           H  
ATOM   2665  HG  LEU   159      88.828  55.317  43.181  1.00  0.00           H  
ATOM   2666 HD11 LEU   159      86.336  54.955  44.979  1.00  0.00           H  
ATOM   2667 HD12 LEU   159      87.921  54.385  45.302  1.00  0.00           H  
ATOM   2668 HD13 LEU   159      87.494  56.109  45.142  1.00  0.00           H  
ATOM   2669 HD21 LEU   159      87.547  53.646  41.687  1.00  0.00           H  
ATOM   2670 HD22 LEU   159      88.349  53.050  43.221  1.00  0.00           H  
ATOM   2671 HD23 LEU   159      86.703  53.180  43.245  1.00  0.00           H  
ATOM   2672  N   ILE   160      88.764  58.845  41.872  1.00  0.00           N  
ATOM   2673  CA  ILE   160      89.892  59.767  41.851  1.00  0.00           C  
ATOM   2674  C   ILE   160      89.625  61.121  42.643  1.00  0.00           C  
ATOM   2675  O   ILE   160      90.523  61.564  43.407  1.00  0.00           O  
ATOM   2676  CB  ILE   160      90.390  60.057  40.394  1.00  0.00           C  
ATOM   2677  CG1 ILE   160      91.097  58.755  39.848  1.00  0.00           C  
ATOM   2678  CG2 ILE   160      91.209  61.326  40.170  1.00  0.00           C  
ATOM   2679  CD1 ILE   160      90.912  58.727  38.352  1.00  0.00           C  
ATOM   2680  H   ILE   160      88.306  58.543  41.025  1.00  0.00           H  
ATOM   2681  HA  ILE   160      90.662  59.293  42.459  1.00  0.00           H  
ATOM   2682  HB  ILE   160      89.448  60.209  39.867  1.00  0.00           H  
ATOM   2683 HG12 ILE   160      92.126  58.830  40.200  1.00  0.00           H  
ATOM   2684 HG13 ILE   160      90.647  57.808  40.147  1.00  0.00           H  
ATOM   2685 HG21 ILE   160      92.128  61.353  40.755  1.00  0.00           H  
ATOM   2686 HG22 ILE   160      91.482  61.373  39.116  1.00  0.00           H  
ATOM   2687 HG23 ILE   160      90.772  62.296  40.409  1.00  0.00           H  
ATOM   2688 HD11 ILE   160      91.469  59.550  37.905  1.00  0.00           H  
ATOM   2689 HD12 ILE   160      91.395  57.835  37.951  1.00  0.00           H  
ATOM   2690 HD13 ILE   160      89.901  58.752  37.946  1.00  0.00           H  
ATOM   2691  N   PHE   161      88.441  61.776  42.428  1.00  0.00           N  
ATOM   2692  CA  PHE   161      88.081  62.947  43.155  1.00  0.00           C  
ATOM   2693  C   PHE   161      87.910  62.597  44.658  1.00  0.00           C  
ATOM   2694  O   PHE   161      88.345  63.345  45.479  1.00  0.00           O  
ATOM   2695  CB  PHE   161      86.875  63.607  42.460  1.00  0.00           C  
ATOM   2696  CG  PHE   161      87.210  64.713  41.395  1.00  0.00           C  
ATOM   2697  CD1 PHE   161      87.106  66.050  41.791  1.00  0.00           C  
ATOM   2698  CD2 PHE   161      87.885  64.360  40.109  1.00  0.00           C  
ATOM   2699  CE1 PHE   161      87.499  67.061  40.850  1.00  0.00           C  
ATOM   2700  CE2 PHE   161      88.311  65.412  39.297  1.00  0.00           C  
ATOM   2701  CZ  PHE   161      88.111  66.757  39.633  1.00  0.00           C  
ATOM   2702  H   PHE   161      87.779  61.349  41.796  1.00  0.00           H  
ATOM   2703  HA  PHE   161      88.867  63.689  43.016  1.00  0.00           H  
ATOM   2704  HB2 PHE   161      86.250  62.883  41.935  1.00  0.00           H  
ATOM   2705  HB3 PHE   161      86.158  64.031  43.163  1.00  0.00           H  
ATOM   2706  HD1 PHE   161      86.795  66.340  42.784  1.00  0.00           H  
ATOM   2707  HD2 PHE   161      87.971  63.321  39.828  1.00  0.00           H  
ATOM   2708  HE1 PHE   161      87.252  68.097  41.035  1.00  0.00           H  
ATOM   2709  HE2 PHE   161      88.807  65.205  38.360  1.00  0.00           H  
ATOM   2710  HZ  PHE   161      88.435  67.542  38.966  1.00  0.00           H  
ATOM   2711  N   ALA   162      87.411  61.430  45.106  1.00  0.00           N  
ATOM   2712  CA  ALA   162      87.362  61.137  46.497  1.00  0.00           C  
ATOM   2713  C   ALA   162      88.752  60.722  47.095  1.00  0.00           C  
ATOM   2714  O   ALA   162      88.968  61.050  48.256  1.00  0.00           O  
ATOM   2715  CB  ALA   162      86.292  60.026  46.681  1.00  0.00           C  
ATOM   2716  H   ALA   162      87.036  60.730  44.482  1.00  0.00           H  
ATOM   2717  HA  ALA   162      87.030  62.017  47.047  1.00  0.00           H  
ATOM   2718  HB1 ALA   162      86.754  59.117  46.297  1.00  0.00           H  
ATOM   2719  HB2 ALA   162      86.057  59.808  47.723  1.00  0.00           H  
ATOM   2720  HB3 ALA   162      85.324  60.225  46.221  1.00  0.00           H  
ATOM   2721  N   ILE   163      89.626  60.131  46.261  1.00  0.00           N  
ATOM   2722  CA  ILE   163      90.999  59.858  46.751  1.00  0.00           C  
ATOM   2723  C   ILE   163      91.850  61.097  46.878  1.00  0.00           C  
ATOM   2724  O   ILE   163      92.576  61.380  47.825  1.00  0.00           O  
ATOM   2725  CB  ILE   163      91.687  58.788  45.799  1.00  0.00           C  
ATOM   2726  CG1 ILE   163      91.103  57.344  45.943  1.00  0.00           C  
ATOM   2727  CG2 ILE   163      93.247  58.700  45.794  1.00  0.00           C  
ATOM   2728  CD1 ILE   163      91.501  56.403  44.810  1.00  0.00           C  
ATOM   2729  H   ILE   163      89.331  59.875  45.329  1.00  0.00           H  
ATOM   2730  HA  ILE   163      91.049  59.448  47.760  1.00  0.00           H  
ATOM   2731  HB  ILE   163      91.500  59.127  44.780  1.00  0.00           H  
ATOM   2732 HG12 ILE   163      91.455  56.841  46.844  1.00  0.00           H  
ATOM   2733 HG13 ILE   163      90.030  57.442  45.780  1.00  0.00           H  
ATOM   2734 HG21 ILE   163      93.583  59.687  45.475  1.00  0.00           H  
ATOM   2735 HG22 ILE   163      93.513  58.499  46.832  1.00  0.00           H  
ATOM   2736 HG23 ILE   163      93.589  57.986  45.045  1.00  0.00           H  
ATOM   2737 HD11 ILE   163      90.783  55.583  44.844  1.00  0.00           H  
ATOM   2738 HD12 ILE   163      91.544  56.963  43.876  1.00  0.00           H  
ATOM   2739 HD13 ILE   163      92.483  55.972  45.006  1.00  0.00           H  
ATOM   2740  N   MET   164      91.753  62.028  45.952  1.00  0.00           N  
ATOM   2741  CA  MET   164      92.033  63.533  45.916  1.00  0.00           C  
ATOM   2742  C   MET   164      91.371  64.200  47.089  1.00  0.00           C  
ATOM   2743  O   MET   164      92.105  64.813  47.825  1.00  0.00           O  
ATOM   2744  CB  MET   164      91.554  64.196  44.631  1.00  0.00           C  
ATOM   2745  CG  MET   164      92.002  65.714  44.517  1.00  0.00           C  
ATOM   2746  SD  MET   164      91.134  66.694  43.217  1.00  0.00           S  
ATOM   2747  CE  MET   164      91.473  65.580  41.798  1.00  0.00           C  
ATOM   2748  H   MET   164      91.177  61.794  45.155  1.00  0.00           H  
ATOM   2749  HA  MET   164      93.121  63.578  45.976  1.00  0.00           H  
ATOM   2750  HB2 MET   164      92.095  63.748  43.798  1.00  0.00           H  
ATOM   2751  HB3 MET   164      90.511  64.014  44.373  1.00  0.00           H  
ATOM   2752  HG2 MET   164      91.960  66.240  45.471  1.00  0.00           H  
ATOM   2753  HG3 MET   164      93.041  65.754  44.188  1.00  0.00           H  
ATOM   2754  HE1 MET   164      91.634  66.265  40.965  1.00  0.00           H  
ATOM   2755  HE2 MET   164      92.404  65.068  42.042  1.00  0.00           H  
ATOM   2756  HE3 MET   164      90.591  64.965  41.612  1.00  0.00           H  
ATOM   2757  N   GLY   165      90.102  63.908  47.435  1.00  0.00           N  
ATOM   2758  CA  GLY   165      89.368  64.450  48.632  1.00  0.00           C  
ATOM   2759  C   GLY   165      90.086  64.137  49.989  1.00  0.00           C  
ATOM   2760  O   GLY   165      90.296  64.984  50.827  1.00  0.00           O  
ATOM   2761  H   GLY   165      89.600  63.368  46.745  1.00  0.00           H  
ATOM   2762  HA2 GLY   165      89.118  65.511  48.609  1.00  0.00           H  
ATOM   2763  HA3 GLY   165      88.415  63.924  48.676  1.00  0.00           H  
ATOM   2764  N   VAL   166      90.574  62.902  50.199  1.00  0.00           N  
ATOM   2765  CA  VAL   166      91.556  62.506  51.278  1.00  0.00           C  
ATOM   2766  C   VAL   166      92.830  63.255  51.307  1.00  0.00           C  
ATOM   2767  O   VAL   166      93.317  63.609  52.362  1.00  0.00           O  
ATOM   2768  CB  VAL   166      91.856  61.046  51.291  1.00  0.00           C  
ATOM   2769  CG1 VAL   166      92.874  60.685  52.436  1.00  0.00           C  
ATOM   2770  CG2 VAL   166      90.583  60.304  51.591  1.00  0.00           C  
ATOM   2771  H   VAL   166      90.292  62.208  49.522  1.00  0.00           H  
ATOM   2772  HA  VAL   166      91.047  62.652  52.231  1.00  0.00           H  
ATOM   2773  HB  VAL   166      92.081  60.718  50.277  1.00  0.00           H  
ATOM   2774 HG11 VAL   166      93.912  60.867  52.156  1.00  0.00           H  
ATOM   2775 HG12 VAL   166      92.636  61.122  53.406  1.00  0.00           H  
ATOM   2776 HG13 VAL   166      92.768  59.608  52.562  1.00  0.00           H  
ATOM   2777 HG21 VAL   166      90.733  59.230  51.479  1.00  0.00           H  
ATOM   2778 HG22 VAL   166      90.286  60.429  52.632  1.00  0.00           H  
ATOM   2779 HG23 VAL   166      89.708  60.439  50.956  1.00  0.00           H  
ATOM   2780  N   GLN   167      93.426  63.489  50.136  1.00  0.00           N  
ATOM   2781  CA  GLN   167      94.655  64.252  50.100  1.00  0.00           C  
ATOM   2782  C   GLN   167      94.542  65.737  50.337  1.00  0.00           C  
ATOM   2783  O   GLN   167      95.408  66.426  50.861  1.00  0.00           O  
ATOM   2784  CB  GLN   167      95.495  64.037  48.803  1.00  0.00           C  
ATOM   2785  CG  GLN   167      95.816  62.566  48.422  1.00  0.00           C  
ATOM   2786  CD  GLN   167      96.564  62.552  47.096  1.00  0.00           C  
ATOM   2787  NE2 GLN   167      96.689  61.365  46.535  1.00  0.00           N  
ATOM   2788  OE1 GLN   167      96.967  63.582  46.561  1.00  0.00           O  
ATOM   2789  H   GLN   167      93.050  63.166  49.256  1.00  0.00           H  
ATOM   2790  HA  GLN   167      95.387  63.878  50.816  1.00  0.00           H  
ATOM   2791  HB2 GLN   167      94.841  64.409  48.015  1.00  0.00           H  
ATOM   2792  HB3 GLN   167      96.391  64.658  48.842  1.00  0.00           H  
ATOM   2793  HG2 GLN   167      96.421  62.083  49.190  1.00  0.00           H  
ATOM   2794  HG3 GLN   167      94.891  61.990  48.388  1.00  0.00           H  
ATOM   2795 HE21 GLN   167      97.284  61.306  45.721  1.00  0.00           H  
ATOM   2796 HE22 GLN   167      96.047  60.683  46.914  1.00  0.00           H  
ATOM   2797  N   LEU   168      93.319  66.194  50.087  1.00  0.00           N  
ATOM   2798  CA  LEU   168      92.843  67.596  50.289  1.00  0.00           C  
ATOM   2799  C   LEU   168      92.290  67.860  51.673  1.00  0.00           C  
ATOM   2800  O   LEU   168      92.771  68.803  52.272  1.00  0.00           O  
ATOM   2801  CB  LEU   168      91.835  67.951  49.152  1.00  0.00           C  
ATOM   2802  CG  LEU   168      92.538  68.349  47.796  1.00  0.00           C  
ATOM   2803  CD1 LEU   168      91.440  68.658  46.773  1.00  0.00           C  
ATOM   2804  CD2 LEU   168      93.337  69.623  47.907  1.00  0.00           C  
ATOM   2805  H   LEU   168      92.808  65.525  49.530  1.00  0.00           H  
ATOM   2806  HA  LEU   168      93.687  68.273  50.156  1.00  0.00           H  
ATOM   2807  HB2 LEU   168      91.215  67.091  48.899  1.00  0.00           H  
ATOM   2808  HB3 LEU   168      91.184  68.734  49.540  1.00  0.00           H  
ATOM   2809  HG  LEU   168      93.147  67.552  47.370  1.00  0.00           H  
ATOM   2810 HD11 LEU   168      91.830  69.144  45.878  1.00  0.00           H  
ATOM   2811 HD12 LEU   168      90.910  67.752  46.481  1.00  0.00           H  
ATOM   2812 HD13 LEU   168      90.776  69.433  47.153  1.00  0.00           H  
ATOM   2813 HD21 LEU   168      92.837  70.380  48.511  1.00  0.00           H  
ATOM   2814 HD22 LEU   168      94.238  69.424  48.486  1.00  0.00           H  
ATOM   2815 HD23 LEU   168      93.553  69.930  46.883  1.00  0.00           H  
ATOM   2816  N   PHE   169      91.310  67.127  52.164  1.00  0.00           N  
ATOM   2817  CA  PHE   169      90.501  67.485  53.333  1.00  0.00           C  
ATOM   2818  C   PHE   169      90.467  66.450  54.463  1.00  0.00           C  
ATOM   2819  O   PHE   169      89.764  66.660  55.489  1.00  0.00           O  
ATOM   2820  CB  PHE   169      89.055  67.736  52.856  1.00  0.00           C  
ATOM   2821  CG  PHE   169      88.714  68.854  51.908  1.00  0.00           C  
ATOM   2822  CD1 PHE   169      88.160  68.537  50.627  1.00  0.00           C  
ATOM   2823  CD2 PHE   169      89.065  70.167  52.225  1.00  0.00           C  
ATOM   2824  CE1 PHE   169      87.907  69.584  49.690  1.00  0.00           C  
ATOM   2825  CE2 PHE   169      88.817  71.226  51.356  1.00  0.00           C  
ATOM   2826  CZ  PHE   169      88.284  70.897  50.062  1.00  0.00           C  
ATOM   2827  H   PHE   169      90.920  66.426  51.551  1.00  0.00           H  
ATOM   2828  HA  PHE   169      90.876  68.396  53.799  1.00  0.00           H  
ATOM   2829  HB2 PHE   169      88.750  66.768  52.459  1.00  0.00           H  
ATOM   2830  HB3 PHE   169      88.448  68.011  53.719  1.00  0.00           H  
ATOM   2831  HD1 PHE   169      87.974  67.485  50.467  1.00  0.00           H  
ATOM   2832  HD2 PHE   169      89.549  70.320  53.178  1.00  0.00           H  
ATOM   2833  HE1 PHE   169      87.467  69.366  48.728  1.00  0.00           H  
ATOM   2834  HE2 PHE   169      89.132  72.229  51.604  1.00  0.00           H  
ATOM   2835  HZ  PHE   169      88.079  71.676  49.343  1.00  0.00           H  
ATOM   2836  N   ALA   170      91.277  65.366  54.489  1.00  0.00           N  
ATOM   2837  CA  ALA   170      91.338  64.420  55.666  1.00  0.00           C  
ATOM   2838  C   ALA   170      92.024  65.060  56.836  1.00  0.00           C  
ATOM   2839  O   ALA   170      93.038  65.731  56.661  1.00  0.00           O  
ATOM   2840  CB  ALA   170      92.039  63.148  55.153  1.00  0.00           C  
ATOM   2841  H   ALA   170      91.969  65.286  53.759  1.00  0.00           H  
ATOM   2842  HA  ALA   170      90.322  64.107  55.907  1.00  0.00           H  
ATOM   2843  HB1 ALA   170      92.985  63.523  54.763  1.00  0.00           H  
ATOM   2844  HB2 ALA   170      92.300  62.459  55.955  1.00  0.00           H  
ATOM   2845  HB3 ALA   170      91.446  62.683  54.365  1.00  0.00           H  
ATOM   2846  N   GLY   171      91.515  64.950  58.087  1.00  0.00           N  
ATOM   2847  CA  GLY   171      91.966  65.745  59.276  1.00  0.00           C  
ATOM   2848  C   GLY   171      91.576  67.187  59.327  1.00  0.00           C  
ATOM   2849  O   GLY   171      91.779  67.758  60.388  1.00  0.00           O  
ATOM   2850  H   GLY   171      90.800  64.247  58.207  1.00  0.00           H  
ATOM   2851  HA2 GLY   171      91.611  65.363  60.233  1.00  0.00           H  
ATOM   2852  HA3 GLY   171      93.050  65.693  59.377  1.00  0.00           H  
ATOM   2853  N   LYS   172      91.062  67.836  58.257  1.00  0.00           N  
ATOM   2854  CA  LYS   172      90.834  69.276  58.087  1.00  0.00           C  
ATOM   2855  C   LYS   172      89.443  69.867  58.420  1.00  0.00           C  
ATOM   2856  O   LYS   172      89.347  71.081  58.603  1.00  0.00           O  
ATOM   2857  CB  LYS   172      91.204  69.781  56.721  1.00  0.00           C  
ATOM   2858  CG  LYS   172      92.693  69.565  56.436  1.00  0.00           C  
ATOM   2859  CD  LYS   172      93.145  70.430  55.299  1.00  0.00           C  
ATOM   2860  CE  LYS   172      94.650  70.259  55.071  1.00  0.00           C  
ATOM   2861  NZ  LYS   172      95.089  70.876  53.781  1.00  0.00           N1+
ATOM   2862  H   LYS   172      90.911  67.193  57.493  1.00  0.00           H  
ATOM   2863  HA  LYS   172      91.513  69.798  58.762  1.00  0.00           H  
ATOM   2864  HB2 LYS   172      90.571  69.223  56.031  1.00  0.00           H  
ATOM   2865  HB3 LYS   172      90.967  70.838  56.600  1.00  0.00           H  
ATOM   2866  HG2 LYS   172      93.243  69.811  57.345  1.00  0.00           H  
ATOM   2867  HG3 LYS   172      92.779  68.508  56.188  1.00  0.00           H  
ATOM   2868  HD2 LYS   172      92.578  70.068  54.441  1.00  0.00           H  
ATOM   2869  HD3 LYS   172      92.837  71.433  55.594  1.00  0.00           H  
ATOM   2870  HE2 LYS   172      95.212  70.725  55.881  1.00  0.00           H  
ATOM   2871  HE3 LYS   172      94.829  69.184  55.091  1.00  0.00           H  
ATOM   2872  HZ1 LYS   172      95.113  70.173  53.056  1.00  0.00           H  
ATOM   2873  HZ2 LYS   172      94.559  71.694  53.518  1.00  0.00           H  
ATOM   2874  HZ3 LYS   172      95.996  71.317  53.849  1.00  0.00           H  
ATOM   2875  N   TYR   173      88.399  69.071  58.482  1.00  0.00           N  
ATOM   2876  CA  TYR   173      87.062  69.446  58.930  1.00  0.00           C  
ATOM   2877  C   TYR   173      86.975  69.255  60.463  1.00  0.00           C  
ATOM   2878  O   TYR   173      86.260  69.930  61.206  1.00  0.00           O  
ATOM   2879  CB  TYR   173      86.019  68.622  58.264  1.00  0.00           C  
ATOM   2880  CG  TYR   173      85.574  68.987  56.869  1.00  0.00           C  
ATOM   2881  CD1 TYR   173      84.183  69.311  56.644  1.00  0.00           C  
ATOM   2882  CD2 TYR   173      86.491  69.147  55.814  1.00  0.00           C  
ATOM   2883  CE1 TYR   173      83.736  69.789  55.412  1.00  0.00           C  
ATOM   2884  CE2 TYR   173      86.060  69.611  54.540  1.00  0.00           C  
ATOM   2885  CZ  TYR   173      84.670  69.944  54.374  1.00  0.00           C  
ATOM   2886  OH  TYR   173      84.249  70.537  53.207  1.00  0.00           O  
ATOM   2887  H   TYR   173      88.683  68.103  58.447  1.00  0.00           H  
ATOM   2888  HA  TYR   173      86.879  70.515  58.815  1.00  0.00           H  
ATOM   2889  HB2 TYR   173      86.426  67.611  58.241  1.00  0.00           H  
ATOM   2890  HB3 TYR   173      85.129  68.553  58.890  1.00  0.00           H  
ATOM   2891  HD1 TYR   173      83.452  69.227  57.435  1.00  0.00           H  
ATOM   2892  HD2 TYR   173      87.512  68.831  55.969  1.00  0.00           H  
ATOM   2893  HE1 TYR   173      82.678  69.972  55.297  1.00  0.00           H  
ATOM   2894  HE2 TYR   173      86.760  69.700  53.722  1.00  0.00           H  
ATOM   2895  HH  TYR   173      83.569  71.168  53.455  1.00  0.00           H  
ATOM   2896  N   PHE   174      87.737  68.289  60.997  1.00  0.00           N  
ATOM   2897  CA  PHE   174      87.818  68.135  62.455  1.00  0.00           C  
ATOM   2898  C   PHE   174      88.329  69.455  63.067  1.00  0.00           C  
ATOM   2899  O   PHE   174      89.234  70.084  62.477  1.00  0.00           O  
ATOM   2900  CB  PHE   174      88.646  66.874  62.798  1.00  0.00           C  
ATOM   2901  CG  PHE   174      88.712  66.618  64.303  1.00  0.00           C  
ATOM   2902  CD1 PHE   174      87.576  66.463  65.066  1.00  0.00           C  
ATOM   2903  CD2 PHE   174      89.921  66.860  64.972  1.00  0.00           C  
ATOM   2904  CE1 PHE   174      87.607  66.555  66.463  1.00  0.00           C  
ATOM   2905  CE2 PHE   174      90.014  66.873  66.366  1.00  0.00           C  
ATOM   2906  CZ  PHE   174      88.829  66.774  67.124  1.00  0.00           C  
ATOM   2907  H   PHE   174      88.282  67.679  60.404  1.00  0.00           H  
ATOM   2908  HA  PHE   174      86.827  67.939  62.865  1.00  0.00           H  
ATOM   2909  HB2 PHE   174      88.089  66.033  62.384  1.00  0.00           H  
ATOM   2910  HB3 PHE   174      89.654  66.937  62.388  1.00  0.00           H  
ATOM   2911  HD1 PHE   174      86.620  66.311  64.587  1.00  0.00           H  
ATOM   2912  HD2 PHE   174      90.829  67.073  64.427  1.00  0.00           H  
ATOM   2913  HE1 PHE   174      86.650  66.364  66.925  1.00  0.00           H  
ATOM   2914  HE2 PHE   174      90.890  67.210  66.900  1.00  0.00           H  
ATOM   2915  HZ  PHE   174      89.005  66.951  68.175  1.00  0.00           H  
ATOM   2916  N   LYS   175      87.732  69.835  64.218  1.00  0.00           N  
ATOM   2917  CA  LYS   175      87.949  71.075  64.998  1.00  0.00           C  
ATOM   2918  C   LYS   175      87.410  70.984  66.500  1.00  0.00           C  
ATOM   2919  O   LYS   175      86.371  70.334  66.753  1.00  0.00           O  
ATOM   2920  CB  LYS   175      87.300  72.237  64.200  1.00  0.00           C  
ATOM   2921  CG  LYS   175      85.820  72.058  63.977  1.00  0.00           C  
ATOM   2922  CD  LYS   175      85.158  73.031  62.990  1.00  0.00           C  
ATOM   2923  CE  LYS   175      83.648  72.811  62.911  1.00  0.00           C  
ATOM   2924  NZ  LYS   175      83.117  73.739  61.931  1.00  0.00           N1+
ATOM   2925  H   LYS   175      86.940  69.289  64.529  1.00  0.00           H  
ATOM   2926  HA  LYS   175      88.995  71.380  65.008  1.00  0.00           H  
ATOM   2927  HB2 LYS   175      87.488  73.183  64.709  1.00  0.00           H  
ATOM   2928  HB3 LYS   175      87.871  72.396  63.285  1.00  0.00           H  
ATOM   2929  HG2 LYS   175      85.654  71.040  63.625  1.00  0.00           H  
ATOM   2930  HG3 LYS   175      85.343  72.113  64.956  1.00  0.00           H  
ATOM   2931  HD2 LYS   175      85.443  74.025  63.336  1.00  0.00           H  
ATOM   2932  HD3 LYS   175      85.501  72.978  61.957  1.00  0.00           H  
ATOM   2933  HE2 LYS   175      83.392  71.772  62.702  1.00  0.00           H  
ATOM   2934  HE3 LYS   175      83.140  72.996  63.857  1.00  0.00           H  
ATOM   2935  HZ1 LYS   175      83.430  73.538  60.991  1.00  0.00           H  
ATOM   2936  HZ2 LYS   175      82.130  73.623  61.751  1.00  0.00           H  
ATOM   2937  HZ3 LYS   175      83.213  74.706  62.206  1.00  0.00           H  
ATOM   2938  N   CYX   176      88.116  71.656  67.451  1.00  0.00           N  
ATOM   2939  CA  CYX   176      87.656  71.550  68.829  1.00  0.00           C  
ATOM   2940  C   CYX   176      86.478  72.537  69.137  1.00  0.00           C  
ATOM   2941  O   CYX   176      86.577  73.669  68.694  1.00  0.00           O  
ATOM   2942  CB  CYX   176      88.885  71.677  69.749  1.00  0.00           C  
ATOM   2943  SG  CYX   176      90.296  70.607  69.231  1.00  0.00           S  
ATOM   2944  H   CYX   176      88.932  72.225  67.273  1.00  0.00           H  
ATOM   2945  HA  CYX   176      87.186  70.570  68.923  1.00  0.00           H  
ATOM   2946  HB2 CYX   176      89.244  72.706  69.790  1.00  0.00           H  
ATOM   2947  HB3 CYX   176      88.691  71.461  70.800  1.00  0.00           H  
ATOM   2948  N   VAL   177      85.427  72.151  69.884  1.00  0.00           N  
ATOM   2949  CA  VAL   177      84.063  72.811  69.875  1.00  0.00           C  
ATOM   2950  C   VAL   177      83.630  73.669  71.118  1.00  0.00           C  
ATOM   2951  O   VAL   177      84.003  73.421  72.278  1.00  0.00           O  
ATOM   2952  CB  VAL   177      82.957  71.761  69.442  1.00  0.00           C  
ATOM   2953  CG1 VAL   177      83.161  71.049  68.079  1.00  0.00           C  
ATOM   2954  CG2 VAL   177      82.887  70.606  70.465  1.00  0.00           C  
ATOM   2955  H   VAL   177      85.495  71.262  70.360  1.00  0.00           H  
ATOM   2956  HA  VAL   177      84.097  73.435  68.981  1.00  0.00           H  
ATOM   2957  HB  VAL   177      81.973  72.220  69.346  1.00  0.00           H  
ATOM   2958 HG11 VAL   177      83.320  71.797  67.302  1.00  0.00           H  
ATOM   2959 HG12 VAL   177      83.992  70.347  68.147  1.00  0.00           H  
ATOM   2960 HG13 VAL   177      82.291  70.475  67.762  1.00  0.00           H  
ATOM   2961 HG21 VAL   177      83.825  70.052  70.472  1.00  0.00           H  
ATOM   2962 HG22 VAL   177      82.588  70.950  71.455  1.00  0.00           H  
ATOM   2963 HG23 VAL   177      82.207  69.819  70.139  1.00  0.00           H  
ATOM   2964  N   ASP   178      82.695  74.590  70.880  1.00  0.00           N  
ATOM   2965  CA  ASP   178      82.221  75.586  71.852  1.00  0.00           C  
ATOM   2966  C   ASP   178      80.749  75.577  71.744  1.00  0.00           C  
ATOM   2967  O   ASP   178      80.234  75.708  70.616  1.00  0.00           O  
ATOM   2968  CB  ASP   178      82.784  77.056  71.416  1.00  0.00           C  
ATOM   2969  CG  ASP   178      82.384  78.170  72.416  1.00  0.00           C  
ATOM   2970  OD1 ASP   178      82.622  79.378  72.143  1.00  0.00           O  
ATOM   2971  OD2 ASP   178      81.734  77.861  73.428  1.00  0.00           O1-
ATOM   2972  H   ASP   178      82.595  74.778  69.893  1.00  0.00           H  
ATOM   2973  HA  ASP   178      82.539  75.432  72.883  1.00  0.00           H  
ATOM   2974  HB2 ASP   178      83.862  76.936  71.306  1.00  0.00           H  
ATOM   2975  HB3 ASP   178      82.409  77.373  70.443  1.00  0.00           H  
ATOM   2976  N   LYS   179      79.980  75.474  72.828  1.00  0.00           N  
ATOM   2977  CA  LYS   179      78.571  75.649  72.818  1.00  0.00           C  
ATOM   2978  C   LYS   179      78.104  77.021  72.208  1.00  0.00           C  
ATOM   2979  O   LYS   179      77.070  77.097  71.460  1.00  0.00           O  
ATOM   2980  CB  LYS   179      77.990  75.510  74.188  1.00  0.00           C  
ATOM   2981  CG  LYS   179      76.424  75.386  74.225  1.00  0.00           C  
ATOM   2982  CD  LYS   179      76.048  75.426  75.657  1.00  0.00           C  
ATOM   2983  CE  LYS   179      74.514  75.203  75.901  1.00  0.00           C  
ATOM   2984  NZ  LYS   179      74.122  75.408  77.315  1.00  0.00           N1+
ATOM   2985  H   LYS   179      80.474  75.677  73.685  1.00  0.00           H  
ATOM   2986  HA  LYS   179      78.099  74.936  72.143  1.00  0.00           H  
ATOM   2987  HB2 LYS   179      78.372  74.620  74.689  1.00  0.00           H  
ATOM   2988  HB3 LYS   179      78.312  76.318  74.846  1.00  0.00           H  
ATOM   2989  HG2 LYS   179      75.998  76.264  73.739  1.00  0.00           H  
ATOM   2990  HG3 LYS   179      76.146  74.451  73.739  1.00  0.00           H  
ATOM   2991  HD2 LYS   179      76.521  74.616  76.212  1.00  0.00           H  
ATOM   2992  HD3 LYS   179      76.371  76.361  76.116  1.00  0.00           H  
ATOM   2993  HE2 LYS   179      73.966  75.822  75.190  1.00  0.00           H  
ATOM   2994  HE3 LYS   179      74.303  74.147  75.728  1.00  0.00           H  
ATOM   2995  HZ1 LYS   179      74.713  74.911  77.966  1.00  0.00           H  
ATOM   2996  HZ2 LYS   179      74.151  76.388  77.555  1.00  0.00           H  
ATOM   2997  HZ3 LYS   179      73.192  75.059  77.496  1.00  0.00           H  
ATOM   2998  N   ASN   180      78.850  78.131  72.404  1.00  0.00           N  
ATOM   2999  CA  ASN   180      78.522  79.460  71.945  1.00  0.00           C  
ATOM   3000  C   ASN   180      79.007  79.715  70.443  1.00  0.00           C  
ATOM   3001  O   ASN   180      78.191  79.929  69.578  1.00  0.00           O  
ATOM   3002  CB  ASN   180      79.138  80.564  72.933  1.00  0.00           C  
ATOM   3003  CG  ASN   180      78.982  82.011  72.433  1.00  0.00           C  
ATOM   3004  ND2 ASN   180      80.004  82.789  72.509  1.00  0.00           N  
ATOM   3005  OD1 ASN   180      78.017  82.406  71.832  1.00  0.00           O  
ATOM   3006  H   ASN   180      79.726  77.973  72.880  1.00  0.00           H  
ATOM   3007  HA  ASN   180      77.437  79.532  72.015  1.00  0.00           H  
ATOM   3008  HB2 ASN   180      78.598  80.516  73.879  1.00  0.00           H  
ATOM   3009  HB3 ASN   180      80.162  80.219  73.080  1.00  0.00           H  
ATOM   3010 HD21 ASN   180      79.868  83.584  71.901  1.00  0.00           H  
ATOM   3011 HD22 ASN   180      80.897  82.516  72.894  1.00  0.00           H  
ATOM   3012  N   LYS   181      80.337  79.688  70.156  1.00  0.00           N  
ATOM   3013  CA  LYS   181      80.932  80.059  68.835  1.00  0.00           C  
ATOM   3014  C   LYS   181      81.315  78.910  67.943  1.00  0.00           C  
ATOM   3015  O   LYS   181      82.071  79.183  67.017  1.00  0.00           O  
ATOM   3016  CB  LYS   181      82.197  80.922  69.089  1.00  0.00           C  
ATOM   3017  CG  LYS   181      82.003  82.147  69.966  1.00  0.00           C  
ATOM   3018  CD  LYS   181      82.880  83.375  69.676  1.00  0.00           C  
ATOM   3019  CE  LYS   181      82.545  84.031  68.371  1.00  0.00           C  
ATOM   3020  NZ  LYS   181      83.673  84.797  67.771  1.00  0.00           N1+
ATOM   3021  H   LYS   181      80.911  79.418  70.942  1.00  0.00           H  
ATOM   3022  HA  LYS   181      80.298  80.797  68.343  1.00  0.00           H  
ATOM   3023  HB2 LYS   181      82.892  80.242  69.581  1.00  0.00           H  
ATOM   3024  HB3 LYS   181      82.607  81.258  68.137  1.00  0.00           H  
ATOM   3025  HG2 LYS   181      81.020  82.548  69.717  1.00  0.00           H  
ATOM   3026  HG3 LYS   181      82.037  81.859  71.016  1.00  0.00           H  
ATOM   3027  HD2 LYS   181      82.740  84.096  70.481  1.00  0.00           H  
ATOM   3028  HD3 LYS   181      83.916  83.041  69.632  1.00  0.00           H  
ATOM   3029  HE2 LYS   181      82.148  83.441  67.545  1.00  0.00           H  
ATOM   3030  HE3 LYS   181      81.740  84.706  68.660  1.00  0.00           H  
ATOM   3031  HZ1 LYS   181      83.951  85.570  68.358  1.00  0.00           H  
ATOM   3032  HZ2 LYS   181      84.470  84.210  67.566  1.00  0.00           H  
ATOM   3033  HZ3 LYS   181      83.399  85.273  66.923  1.00  0.00           H  
ATOM   3034  N   THR   182      80.622  77.809  68.133  1.00  0.00           N  
ATOM   3035  CA  THR   182      80.892  76.535  67.354  1.00  0.00           C  
ATOM   3036  C   THR   182      82.252  75.919  67.541  1.00  0.00           C  
ATOM   3037  O   THR   182      82.403  74.825  68.053  1.00  0.00           O  
ATOM   3038  CB  THR   182      80.316  76.403  65.922  1.00  0.00           C  
ATOM   3039  CG2 THR   182      80.369  75.001  65.288  1.00  0.00           C  
ATOM   3040  OG1 THR   182      78.910  76.706  65.967  1.00  0.00           O  
ATOM   3041  H   THR   182      79.909  77.737  68.845  1.00  0.00           H  
ATOM   3042  HA  THR   182      80.213  75.843  67.851  1.00  0.00           H  
ATOM   3043  HB  THR   182      80.801  77.070  65.209  1.00  0.00           H  
ATOM   3044  HG1 THR   182      78.785  77.640  65.783  1.00  0.00           H  
ATOM   3045 HG21 THR   182      79.553  74.626  64.671  1.00  0.00           H  
ATOM   3046 HG22 THR   182      81.247  74.947  64.644  1.00  0.00           H  
ATOM   3047 HG23 THR   182      80.474  74.303  66.119  1.00  0.00           H  
ATOM   3048  N   THR   183      83.285  76.728  67.216  1.00  0.00           N  
ATOM   3049  CA  THR   183      84.651  76.284  67.218  1.00  0.00           C  
ATOM   3050  C   THR   183      85.561  77.190  68.108  1.00  0.00           C  
ATOM   3051  O   THR   183      85.394  78.417  68.139  1.00  0.00           O  
ATOM   3052  CB  THR   183      85.091  76.320  65.733  1.00  0.00           C  
ATOM   3053  CG2 THR   183      86.527  75.850  65.544  1.00  0.00           C  
ATOM   3054  OG1 THR   183      84.323  75.358  65.051  1.00  0.00           O  
ATOM   3055  H   THR   183      83.096  77.620  66.781  1.00  0.00           H  
ATOM   3056  HA  THR   183      84.822  75.239  67.477  1.00  0.00           H  
ATOM   3057  HB  THR   183      85.017  77.309  65.282  1.00  0.00           H  
ATOM   3058  HG1 THR   183      83.793  75.827  64.403  1.00  0.00           H  
ATOM   3059 HG21 THR   183      86.615  74.927  66.116  1.00  0.00           H  
ATOM   3060 HG22 THR   183      86.781  75.654  64.502  1.00  0.00           H  
ATOM   3061 HG23 THR   183      87.175  76.661  65.877  1.00  0.00           H  
ATOM   3062  N   LEU   184      86.341  76.583  69.005  1.00  0.00           N  
ATOM   3063  CA  LEU   184      87.406  77.262  69.793  1.00  0.00           C  
ATOM   3064  C   LEU   184      88.394  78.135  68.956  1.00  0.00           C  
ATOM   3065  O   LEU   184      88.834  77.614  67.887  1.00  0.00           O  
ATOM   3066  CB  LEU   184      88.091  76.241  70.711  1.00  0.00           C  
ATOM   3067  CG  LEU   184      87.155  75.692  71.819  1.00  0.00           C  
ATOM   3068  CD1 LEU   184      87.891  74.692  72.608  1.00  0.00           C  
ATOM   3069  CD2 LEU   184      86.535  76.751  72.700  1.00  0.00           C  
ATOM   3070  H   LEU   184      86.266  75.578  69.073  1.00  0.00           H  
ATOM   3071  HA  LEU   184      86.834  77.933  70.434  1.00  0.00           H  
ATOM   3072  HB2 LEU   184      88.610  75.427  70.206  1.00  0.00           H  
ATOM   3073  HB3 LEU   184      88.874  76.808  71.214  1.00  0.00           H  
ATOM   3074  HG  LEU   184      86.461  75.071  71.253  1.00  0.00           H  
ATOM   3075 HD11 LEU   184      87.261  74.302  73.408  1.00  0.00           H  
ATOM   3076 HD12 LEU   184      88.249  73.899  71.952  1.00  0.00           H  
ATOM   3077 HD13 LEU   184      88.702  75.245  73.083  1.00  0.00           H  
ATOM   3078 HD21 LEU   184      87.364  77.394  72.994  1.00  0.00           H  
ATOM   3079 HD22 LEU   184      85.826  77.338  72.117  1.00  0.00           H  
ATOM   3080 HD23 LEU   184      86.034  76.310  73.562  1.00  0.00           H  
ATOM   3081  N   SER   185      88.790  79.282  69.436  1.00  0.00           N  
ATOM   3082  CA  SER   185      89.765  80.084  68.774  1.00  0.00           C  
ATOM   3083  C   SER   185      91.147  79.448  68.568  1.00  0.00           C  
ATOM   3084  O   SER   185      91.664  78.810  69.511  1.00  0.00           O  
ATOM   3085  CB  SER   185      89.826  81.462  69.455  1.00  0.00           C  
ATOM   3086  OG  SER   185      90.786  82.316  68.766  1.00  0.00           O  
ATOM   3087  H   SER   185      88.450  79.596  70.334  1.00  0.00           H  
ATOM   3088  HA  SER   185      89.427  80.252  67.751  1.00  0.00           H  
ATOM   3089  HB2 SER   185      88.806  81.848  69.476  1.00  0.00           H  
ATOM   3090  HB3 SER   185      90.107  81.334  70.500  1.00  0.00           H  
ATOM   3091  HG  SER   185      90.246  82.908  68.236  1.00  0.00           H  
ATOM   3092  N   HIE   186      91.814  79.781  67.463  1.00  0.00           N  
ATOM   3093  CA  HIE   186      93.206  79.521  67.066  1.00  0.00           C  
ATOM   3094  C   HIE   186      94.213  80.232  67.999  1.00  0.00           C  
ATOM   3095  O   HIE   186      95.375  79.852  67.953  1.00  0.00           O  
ATOM   3096  CB  HIE   186      93.358  79.963  65.649  1.00  0.00           C  
ATOM   3097  CG  HIE   186      93.503  81.415  65.395  1.00  0.00           C  
ATOM   3098  CD2 HIE   186      94.619  82.219  65.330  1.00  0.00           C  
ATOM   3099  ND1 HIE   186      92.457  82.355  65.222  1.00  0.00           N  
ATOM   3100  CE1 HIE   186      93.029  83.571  64.920  1.00  0.00           C  
ATOM   3101  NE2 HIE   186      94.322  83.574  65.067  1.00  0.00           N  
ATOM   3102  H   HIE   186      91.299  80.366  66.821  1.00  0.00           H  
ATOM   3103  HA  HIE   186      93.336  78.441  67.131  1.00  0.00           H  
ATOM   3104  HB2 HIE   186      94.230  79.421  65.282  1.00  0.00           H  
ATOM   3105  HB3 HIE   186      92.494  79.610  65.086  1.00  0.00           H  
ATOM   3106  HD2 HIE   186      95.621  81.819  65.379  1.00  0.00           H  
ATOM   3107  HE1 HIE   186      92.445  84.450  64.688  1.00  0.00           H  
ATOM   3108  HE2 HIE   186      95.019  84.302  65.006  1.00  0.00           H  
ATOM   3109  N   GLU   187      93.798  81.325  68.690  1.00  0.00           N  
ATOM   3110  CA  GLU   187      94.640  81.978  69.711  1.00  0.00           C  
ATOM   3111  C   GLU   187      94.716  81.175  71.015  1.00  0.00           C  
ATOM   3112  O   GLU   187      95.666  81.358  71.778  1.00  0.00           O  
ATOM   3113  CB  GLU   187      94.183  83.408  69.978  1.00  0.00           C  
ATOM   3114  CG  GLU   187      94.300  84.427  68.780  1.00  0.00           C  
ATOM   3115  CD  GLU   187      95.704  84.948  68.594  1.00  0.00           C  
ATOM   3116  OE1 GLU   187      95.861  85.798  67.709  1.00  0.00           O  
ATOM   3117  OE2 GLU   187      96.631  84.557  69.376  1.00  0.00           O1-
ATOM   3118  H   GLU   187      92.858  81.667  68.554  1.00  0.00           H  
ATOM   3119  HA  GLU   187      95.619  81.993  69.231  1.00  0.00           H  
ATOM   3120  HB2 GLU   187      93.149  83.439  70.324  1.00  0.00           H  
ATOM   3121  HB3 GLU   187      94.725  83.819  70.830  1.00  0.00           H  
ATOM   3122  HG2 GLU   187      93.997  84.020  67.816  1.00  0.00           H  
ATOM   3123  HG3 GLU   187      93.522  85.165  68.978  1.00  0.00           H  
ATOM   3124  N   ILE   188      93.903  80.186  71.144  1.00  0.00           N  
ATOM   3125  CA  ILE   188      93.819  79.305  72.347  1.00  0.00           C  
ATOM   3126  C   ILE   188      94.431  77.878  72.081  1.00  0.00           C  
ATOM   3127  O   ILE   188      95.317  77.369  72.779  1.00  0.00           O  
ATOM   3128  CB  ILE   188      92.420  79.295  72.933  1.00  0.00           C  
ATOM   3129  CG1 ILE   188      91.937  80.689  73.402  1.00  0.00           C  
ATOM   3130  CG2 ILE   188      92.425  78.279  74.187  1.00  0.00           C  
ATOM   3131  CD1 ILE   188      92.604  81.439  74.597  1.00  0.00           C  
ATOM   3132  H   ILE   188      93.211  80.047  70.421  1.00  0.00           H  
ATOM   3133  HA  ILE   188      94.369  79.743  73.180  1.00  0.00           H  
ATOM   3134  HB  ILE   188      91.624  78.990  72.254  1.00  0.00           H  
ATOM   3135 HG12 ILE   188      91.801  81.356  72.551  1.00  0.00           H  
ATOM   3136 HG13 ILE   188      90.887  80.649  73.693  1.00  0.00           H  
ATOM   3137 HG21 ILE   188      93.326  78.473  74.769  1.00  0.00           H  
ATOM   3138 HG22 ILE   188      91.571  78.547  74.809  1.00  0.00           H  
ATOM   3139 HG23 ILE   188      92.213  77.251  73.893  1.00  0.00           H  
ATOM   3140 HD11 ILE   188      93.614  81.672  74.261  1.00  0.00           H  
ATOM   3141 HD12 ILE   188      92.086  82.360  74.866  1.00  0.00           H  
ATOM   3142 HD13 ILE   188      92.789  80.872  75.509  1.00  0.00           H  
ATOM   3143  N   ILE   189      94.016  77.282  70.947  1.00  0.00           N  
ATOM   3144  CA  ILE   189      94.217  75.794  70.745  1.00  0.00           C  
ATOM   3145  C   ILE   189      95.663  75.574  70.201  1.00  0.00           C  
ATOM   3146  O   ILE   189      96.001  76.113  69.113  1.00  0.00           O  
ATOM   3147  CB  ILE   189      93.067  75.112  69.889  1.00  0.00           C  
ATOM   3148  CG1 ILE   189      91.555  75.248  70.338  1.00  0.00           C  
ATOM   3149  CG2 ILE   189      93.331  73.622  69.627  1.00  0.00           C  
ATOM   3150  CD1 ILE   189      91.351  74.772  71.776  1.00  0.00           C  
ATOM   3151  H   ILE   189      93.380  77.763  70.327  1.00  0.00           H  
ATOM   3152  HA  ILE   189      94.077  75.311  71.712  1.00  0.00           H  
ATOM   3153  HB  ILE   189      93.071  75.644  68.938  1.00  0.00           H  
ATOM   3154 HG12 ILE   189      91.161  76.264  70.364  1.00  0.00           H  
ATOM   3155 HG13 ILE   189      90.927  74.610  69.718  1.00  0.00           H  
ATOM   3156 HG21 ILE   189      94.320  73.527  69.178  1.00  0.00           H  
ATOM   3157 HG22 ILE   189      93.398  73.093  70.578  1.00  0.00           H  
ATOM   3158 HG23 ILE   189      92.512  73.234  69.022  1.00  0.00           H  
ATOM   3159 HD11 ILE   189      91.558  75.555  72.505  1.00  0.00           H  
ATOM   3160 HD12 ILE   189      90.416  74.230  71.914  1.00  0.00           H  
ATOM   3161 HD13 ILE   189      92.091  74.011  72.022  1.00  0.00           H  
ATOM   3162  N   PRO   190      96.482  74.689  70.776  1.00  0.00           N  
ATOM   3163  CA  PRO   190      97.889  74.515  70.273  1.00  0.00           C  
ATOM   3164  C   PRO   190      97.976  73.689  68.927  1.00  0.00           C  
ATOM   3165  O   PRO   190      98.765  74.036  68.035  1.00  0.00           O  
ATOM   3166  CB  PRO   190      98.576  73.715  71.357  1.00  0.00           C  
ATOM   3167  CG  PRO   190      97.773  73.763  72.596  1.00  0.00           C  
ATOM   3168  CD  PRO   190      96.326  73.989  72.031  1.00  0.00           C  
ATOM   3169  HA  PRO   190      98.442  75.445  70.137  1.00  0.00           H  
ATOM   3170  HB2 PRO   190      98.737  72.729  70.921  1.00  0.00           H  
ATOM   3171  HB3 PRO   190      99.558  74.147  71.551  1.00  0.00           H  
ATOM   3172  HG2 PRO   190      97.860  72.781  73.060  1.00  0.00           H  
ATOM   3173  HG3 PRO   190      98.243  74.566  73.164  1.00  0.00           H  
ATOM   3174  HD2 PRO   190      95.872  73.017  71.834  1.00  0.00           H  
ATOM   3175  HD3 PRO   190      95.821  74.565  72.806  1.00  0.00           H  
ATOM   3176  N   ASP   191      97.126  72.679  68.936  1.00  0.00           N  
ATOM   3177  CA  ASP   191      97.033  71.636  67.940  1.00  0.00           C  
ATOM   3178  C   ASP   191      95.626  70.905  68.222  1.00  0.00           C  
ATOM   3179  O   ASP   191      95.222  70.642  69.387  1.00  0.00           O  
ATOM   3180  CB  ASP   191      98.164  70.663  68.101  1.00  0.00           C  
ATOM   3181  CG  ASP   191      98.083  69.301  67.262  1.00  0.00           C  
ATOM   3182  OD1 ASP   191      99.069  68.632  67.364  1.00  0.00           O  
ATOM   3183  OD2 ASP   191      97.194  69.065  66.516  1.00  0.00           O1-
ATOM   3184  H   ASP   191      96.503  72.614  69.728  1.00  0.00           H  
ATOM   3185  HA  ASP   191      97.111  72.105  66.959  1.00  0.00           H  
ATOM   3186  HB2 ASP   191      99.057  71.122  67.677  1.00  0.00           H  
ATOM   3187  HB3 ASP   191      98.340  70.619  69.175  1.00  0.00           H  
ATOM   3188  N   VAL   192      94.865  70.653  67.170  1.00  0.00           N  
ATOM   3189  CA  VAL   192      93.536  70.059  67.298  1.00  0.00           C  
ATOM   3190  C   VAL   192      93.599  68.601  67.873  1.00  0.00           C  
ATOM   3191  O   VAL   192      92.664  68.142  68.530  1.00  0.00           O  
ATOM   3192  CB  VAL   192      92.759  70.162  65.960  1.00  0.00           C  
ATOM   3193  CG1 VAL   192      92.602  71.625  65.444  1.00  0.00           C  
ATOM   3194  CG2 VAL   192      93.533  69.329  64.859  1.00  0.00           C  
ATOM   3195  H   VAL   192      95.258  70.963  66.293  1.00  0.00           H  
ATOM   3196  HA  VAL   192      92.974  70.575  68.077  1.00  0.00           H  
ATOM   3197  HB  VAL   192      91.757  69.739  66.037  1.00  0.00           H  
ATOM   3198 HG11 VAL   192      92.205  72.269  66.229  1.00  0.00           H  
ATOM   3199 HG12 VAL   192      93.531  72.092  65.117  1.00  0.00           H  
ATOM   3200 HG13 VAL   192      91.895  71.589  64.614  1.00  0.00           H  
ATOM   3201 HG21 VAL   192      93.275  69.760  63.891  1.00  0.00           H  
ATOM   3202 HG22 VAL   192      94.616  69.332  64.974  1.00  0.00           H  
ATOM   3203 HG23 VAL   192      93.101  68.330  64.923  1.00  0.00           H  
ATOM   3204  N   ASN   193      94.676  67.870  67.565  1.00  0.00           N  
ATOM   3205  CA  ASN   193      95.008  66.508  67.938  1.00  0.00           C  
ATOM   3206  C   ASN   193      95.142  66.342  69.449  1.00  0.00           C  
ATOM   3207  O   ASN   193      95.006  65.200  69.952  1.00  0.00           O  
ATOM   3208  CB  ASN   193      96.290  66.085  67.227  1.00  0.00           C  
ATOM   3209  CG  ASN   193      95.972  65.975  65.745  1.00  0.00           C  
ATOM   3210  ND2 ASN   193      96.234  66.997  64.958  1.00  0.00           N  
ATOM   3211  OD1 ASN   193      95.437  65.036  65.299  1.00  0.00           O  
ATOM   3212  H   ASN   193      95.369  68.275  66.952  1.00  0.00           H  
ATOM   3213  HA  ASN   193      94.182  65.884  67.599  1.00  0.00           H  
ATOM   3214  HB2 ASN   193      97.095  66.793  67.421  1.00  0.00           H  
ATOM   3215  HB3 ASN   193      96.702  65.155  67.618  1.00  0.00           H  
ATOM   3216 HD21 ASN   193      95.899  67.023  64.006  1.00  0.00           H  
ATOM   3217 HD22 ASN   193      96.836  67.728  65.308  1.00  0.00           H  
ATOM   3218  N   ALA   194      95.319  67.430  70.189  1.00  0.00           N  
ATOM   3219  CA  ALA   194      95.402  67.499  71.568  1.00  0.00           C  
ATOM   3220  C   ALA   194      94.037  67.301  72.212  1.00  0.00           C  
ATOM   3221  O   ALA   194      93.967  66.616  73.247  1.00  0.00           O  
ATOM   3222  CB  ALA   194      96.155  68.686  72.006  1.00  0.00           C  
ATOM   3223  H   ALA   194      95.586  68.276  69.706  1.00  0.00           H  
ATOM   3224  HA  ALA   194      95.988  66.716  72.051  1.00  0.00           H  
ATOM   3225  HB1 ALA   194      95.554  69.588  71.894  1.00  0.00           H  
ATOM   3226  HB2 ALA   194      96.363  68.511  73.062  1.00  0.00           H  
ATOM   3227  HB3 ALA   194      97.135  68.767  71.535  1.00  0.00           H  
ATOM   3228  N   CYX   195      92.969  67.848  71.707  1.00  0.00           N  
ATOM   3229  CA  CYX   195      91.593  67.910  72.298  1.00  0.00           C  
ATOM   3230  C   CYX   195      90.802  66.611  72.525  1.00  0.00           C  
ATOM   3231  O   CYX   195      89.773  66.577  73.230  1.00  0.00           O  
ATOM   3232  CB  CYX   195      90.758  68.678  71.332  1.00  0.00           C  
ATOM   3233  SG  CYX   195      91.363  70.258  70.888  1.00  0.00           S  
ATOM   3234  H   CYX   195      93.049  68.339  70.829  1.00  0.00           H  
ATOM   3235  HA  CYX   195      91.765  68.528  73.179  1.00  0.00           H  
ATOM   3236  HB2 CYX   195      90.870  68.036  70.459  1.00  0.00           H  
ATOM   3237  HB3 CYX   195      89.715  68.693  71.648  1.00  0.00           H  
ATOM   3238  N   VAL   196      91.421  65.555  72.090  1.00  0.00           N  
ATOM   3239  CA  VAL   196      91.108  64.225  72.518  1.00  0.00           C  
ATOM   3240  C   VAL   196      91.608  63.857  73.853  1.00  0.00           C  
ATOM   3241  O   VAL   196      91.190  62.906  74.425  1.00  0.00           O  
ATOM   3242  CB  VAL   196      91.377  63.210  71.418  1.00  0.00           C  
ATOM   3243  CG1 VAL   196      90.452  61.998  71.604  1.00  0.00           C  
ATOM   3244  CG2 VAL   196      91.061  63.800  70.004  1.00  0.00           C  
ATOM   3245  H   VAL   196      92.319  65.839  71.726  1.00  0.00           H  
ATOM   3246  HA  VAL   196      90.036  64.166  72.705  1.00  0.00           H  
ATOM   3247  HB  VAL   196      92.424  62.908  71.435  1.00  0.00           H  
ATOM   3248 HG11 VAL   196      90.872  61.113  71.126  1.00  0.00           H  
ATOM   3249 HG12 VAL   196      90.306  61.741  72.653  1.00  0.00           H  
ATOM   3250 HG13 VAL   196      89.459  62.177  71.190  1.00  0.00           H  
ATOM   3251 HG21 VAL   196      90.010  64.048  69.858  1.00  0.00           H  
ATOM   3252 HG22 VAL   196      91.682  64.674  69.807  1.00  0.00           H  
ATOM   3253 HG23 VAL   196      91.268  63.093  69.200  1.00  0.00           H  
ATOM   3254  N   ALA   197      92.509  64.654  74.540  1.00  0.00           N  
ATOM   3255  CA  ALA   197      93.346  64.323  75.702  1.00  0.00           C  
ATOM   3256  C   ALA   197      93.509  65.549  76.591  1.00  0.00           C  
ATOM   3257  O   ALA   197      93.276  65.481  77.780  1.00  0.00           O  
ATOM   3258  CB  ALA   197      94.609  63.616  75.211  1.00  0.00           C  
ATOM   3259  H   ALA   197      92.564  65.598  74.185  1.00  0.00           H  
ATOM   3260  HA  ALA   197      92.829  63.570  76.297  1.00  0.00           H  
ATOM   3261  HB1 ALA   197      94.446  62.851  74.452  1.00  0.00           H  
ATOM   3262  HB2 ALA   197      95.339  64.385  74.957  1.00  0.00           H  
ATOM   3263  HB3 ALA   197      95.069  63.057  76.026  1.00  0.00           H  
ATOM   3264  N   GLU   198      93.939  66.664  76.048  1.00  0.00           N  
ATOM   3265  CA  GLU   198      93.727  67.962  76.644  1.00  0.00           C  
ATOM   3266  C   GLU   198      92.241  68.215  76.805  1.00  0.00           C  
ATOM   3267  O   GLU   198      91.420  67.849  75.966  1.00  0.00           O  
ATOM   3268  CB  GLU   198      94.468  69.029  75.789  1.00  0.00           C  
ATOM   3269  CG  GLU   198      95.967  68.947  75.817  1.00  0.00           C  
ATOM   3270  CD  GLU   198      96.533  69.288  77.221  1.00  0.00           C  
ATOM   3271  OE1 GLU   198      96.334  70.393  77.776  1.00  0.00           O  
ATOM   3272  OE2 GLU   198      97.217  68.467  77.767  1.00  0.00           O1-
ATOM   3273  H   GLU   198      94.040  66.620  75.044  1.00  0.00           H  
ATOM   3274  HA  GLU   198      94.285  67.926  77.580  1.00  0.00           H  
ATOM   3275  HB2 GLU   198      94.106  69.031  74.761  1.00  0.00           H  
ATOM   3276  HB3 GLU   198      94.218  70.037  76.119  1.00  0.00           H  
ATOM   3277  HG2 GLU   198      96.409  68.009  75.480  1.00  0.00           H  
ATOM   3278  HG3 GLU   198      96.400  69.594  75.054  1.00  0.00           H  
ATOM   3279  N   ASN   199      91.881  68.913  77.894  1.00  0.00           N  
ATOM   3280  CA  ASN   199      90.488  69.056  78.240  1.00  0.00           C  
ATOM   3281  C   ASN   199      89.693  70.120  77.381  1.00  0.00           C  
ATOM   3282  O   ASN   199      88.666  70.664  77.716  1.00  0.00           O  
ATOM   3283  CB  ASN   199      90.273  69.472  79.768  1.00  0.00           C  
ATOM   3284  CG  ASN   199      90.737  68.344  80.741  1.00  0.00           C  
ATOM   3285  ND2 ASN   199      90.348  67.166  80.463  1.00  0.00           N  
ATOM   3286  OD1 ASN   199      91.523  68.573  81.556  1.00  0.00           O  
ATOM   3287  H   ASN   199      92.544  69.252  78.576  1.00  0.00           H  
ATOM   3288  HA  ASN   199      90.035  68.096  77.993  1.00  0.00           H  
ATOM   3289  HB2 ASN   199      90.797  70.424  79.850  1.00  0.00           H  
ATOM   3290  HB3 ASN   199      89.223  69.691  79.962  1.00  0.00           H  
ATOM   3291 HD21 ASN   199      90.672  66.383  81.012  1.00  0.00           H  
ATOM   3292 HD22 ASN   199      89.784  67.077  79.630  1.00  0.00           H  
ATOM   3293  N   TYR   200      90.163  70.423  76.128  1.00  0.00           N  
ATOM   3294  CA  TYR   200      89.298  71.100  75.128  1.00  0.00           C  
ATOM   3295  C   TYR   200      88.339  70.096  74.473  1.00  0.00           C  
ATOM   3296  O   TYR   200      88.802  69.028  74.163  1.00  0.00           O  
ATOM   3297  CB  TYR   200      90.234  71.808  74.114  1.00  0.00           C  
ATOM   3298  CG  TYR   200      91.335  72.709  74.534  1.00  0.00           C  
ATOM   3299  CD1 TYR   200      91.063  74.002  75.111  1.00  0.00           C  
ATOM   3300  CD2 TYR   200      92.696  72.424  74.309  1.00  0.00           C  
ATOM   3301  CE1 TYR   200      92.099  74.854  75.369  1.00  0.00           C  
ATOM   3302  CE2 TYR   200      93.751  73.257  74.619  1.00  0.00           C  
ATOM   3303  CZ  TYR   200      93.466  74.527  75.144  1.00  0.00           C  
ATOM   3304  OH  TYR   200      94.427  75.453  75.385  1.00  0.00           O  
ATOM   3305  H   TYR   200      91.100  70.128  75.892  1.00  0.00           H  
ATOM   3306  HA  TYR   200      88.753  71.904  75.624  1.00  0.00           H  
ATOM   3307  HB2 TYR   200      90.673  71.047  73.468  1.00  0.00           H  
ATOM   3308  HB3 TYR   200      89.633  72.485  73.508  1.00  0.00           H  
ATOM   3309  HD1 TYR   200      90.122  74.525  75.189  1.00  0.00           H  
ATOM   3310  HD2 TYR   200      93.022  71.464  73.936  1.00  0.00           H  
ATOM   3311  HE1 TYR   200      91.943  75.863  75.722  1.00  0.00           H  
ATOM   3312  HE2 TYR   200      94.788  72.990  74.481  1.00  0.00           H  
ATOM   3313  HH  TYR   200      94.243  76.143  76.027  1.00  0.00           H  
ATOM   3314  N   THR   201      87.018  70.367  74.355  1.00  0.00           N  
ATOM   3315  CA  THR   201      85.911  69.497  73.974  1.00  0.00           C  
ATOM   3316  C   THR   201      85.908  69.067  72.492  1.00  0.00           C  
ATOM   3317  O   THR   201      86.197  69.961  71.687  1.00  0.00           O  
ATOM   3318  CB  THR   201      84.602  70.286  74.139  1.00  0.00           C  
ATOM   3319  CG2 THR   201      83.393  69.399  74.055  1.00  0.00           C  
ATOM   3320  OG1 THR   201      84.526  70.918  75.394  1.00  0.00           O  
ATOM   3321  H   THR   201      86.821  71.273  74.755  1.00  0.00           H  
ATOM   3322  HA  THR   201      85.940  68.570  74.547  1.00  0.00           H  
ATOM   3323  HB  THR   201      84.512  71.049  73.366  1.00  0.00           H  
ATOM   3324  HG1 THR   201      84.688  70.265  76.078  1.00  0.00           H  
ATOM   3325 HG21 THR   201      82.543  70.047  74.268  1.00  0.00           H  
ATOM   3326 HG22 THR   201      83.300  68.990  73.049  1.00  0.00           H  
ATOM   3327 HG23 THR   201      83.387  68.563  74.755  1.00  0.00           H  
ATOM   3328  N   TRP   202      85.804  67.826  72.103  1.00  0.00           N  
ATOM   3329  CA  TRP   202      85.765  67.359  70.714  1.00  0.00           C  
ATOM   3330  C   TRP   202      84.433  66.673  70.408  1.00  0.00           C  
ATOM   3331  O   TRP   202      83.763  66.058  71.267  1.00  0.00           O  
ATOM   3332  CB  TRP   202      86.965  66.414  70.417  1.00  0.00           C  
ATOM   3333  CG  TRP   202      86.783  64.961  70.783  1.00  0.00           C  
ATOM   3334  CD1 TRP   202      87.123  64.450  71.965  1.00  0.00           C  
ATOM   3335  CD2 TRP   202      86.355  63.853  69.941  1.00  0.00           C  
ATOM   3336  CE2 TRP   202      86.403  62.684  70.740  1.00  0.00           C  
ATOM   3337  CE3 TRP   202      86.177  63.756  68.534  1.00  0.00           C  
ATOM   3338  NE1 TRP   202      86.941  63.048  71.945  1.00  0.00           N  
ATOM   3339  CZ2 TRP   202      85.975  61.459  70.208  1.00  0.00           C  
ATOM   3340  CZ3 TRP   202      85.727  62.537  68.070  1.00  0.00           C  
ATOM   3341  CH2 TRP   202      85.587  61.350  68.882  1.00  0.00           C  
ATOM   3342  H   TRP   202      85.735  67.129  72.831  1.00  0.00           H  
ATOM   3343  HA  TRP   202      85.930  68.216  70.061  1.00  0.00           H  
ATOM   3344  HB2 TRP   202      87.092  66.503  69.338  1.00  0.00           H  
ATOM   3345  HB3 TRP   202      87.896  66.789  70.842  1.00  0.00           H  
ATOM   3346  HD1 TRP   202      87.550  65.046  72.758  1.00  0.00           H  
ATOM   3347  HE1 TRP   202      87.206  62.457  72.720  1.00  0.00           H  
ATOM   3348  HE3 TRP   202      86.219  64.590  67.849  1.00  0.00           H  
ATOM   3349  HZ2 TRP   202      86.085  60.630  70.891  1.00  0.00           H  
ATOM   3350  HZ3 TRP   202      85.483  62.441  67.022  1.00  0.00           H  
ATOM   3351  HH2 TRP   202      85.090  60.487  68.464  1.00  0.00           H  
ATOM   3352  N   GLU   203      83.974  66.897  69.152  1.00  0.00           N  
ATOM   3353  CA  GLU   203      82.864  66.132  68.496  1.00  0.00           C  
ATOM   3354  C   GLU   203      83.022  65.951  66.988  1.00  0.00           C  
ATOM   3355  O   GLU   203      83.854  66.582  66.386  1.00  0.00           O  
ATOM   3356  CB  GLU   203      81.540  66.843  68.881  1.00  0.00           C  
ATOM   3357  CG  GLU   203      80.232  66.743  67.973  1.00  0.00           C  
ATOM   3358  CD  GLU   203      79.573  65.316  68.079  1.00  0.00           C  
ATOM   3359  OE1 GLU   203      80.283  64.346  68.303  1.00  0.00           O  
ATOM   3360  OE2 GLU   203      78.295  65.153  67.947  1.00  0.00           O1-
ATOM   3361  H   GLU   203      84.466  67.475  68.485  1.00  0.00           H  
ATOM   3362  HA  GLU   203      82.931  65.133  68.926  1.00  0.00           H  
ATOM   3363  HB2 GLU   203      81.342  66.656  69.936  1.00  0.00           H  
ATOM   3364  HB3 GLU   203      81.902  67.871  68.890  1.00  0.00           H  
ATOM   3365  HG2 GLU   203      79.635  67.592  68.306  1.00  0.00           H  
ATOM   3366  HG3 GLU   203      80.477  67.068  66.962  1.00  0.00           H  
ATOM   3367  N   ASN   204      82.236  65.001  66.453  1.00  0.00           N  
ATOM   3368  CA  ASN   204      82.153  64.656  65.030  1.00  0.00           C  
ATOM   3369  C   ASN   204      81.310  65.591  64.118  1.00  0.00           C  
ATOM   3370  O   ASN   204      80.315  66.169  64.632  1.00  0.00           O  
ATOM   3371  CB  ASN   204      81.702  63.163  65.055  1.00  0.00           C  
ATOM   3372  CG  ASN   204      82.715  62.208  65.614  1.00  0.00           C  
ATOM   3373  ND2 ASN   204      83.676  61.863  64.788  1.00  0.00           N  
ATOM   3374  OD1 ASN   204      82.545  61.589  66.643  1.00  0.00           O  
ATOM   3375  H   ASN   204      81.654  64.478  67.091  1.00  0.00           H  
ATOM   3376  HA  ASN   204      83.171  64.757  64.654  1.00  0.00           H  
ATOM   3377  HB2 ASN   204      80.755  62.984  65.563  1.00  0.00           H  
ATOM   3378  HB3 ASN   204      81.608  62.888  64.005  1.00  0.00           H  
ATOM   3379 HD21 ASN   204      84.203  61.048  65.066  1.00  0.00           H  
ATOM   3380 HD22 ASN   204      83.845  62.390  63.943  1.00  0.00           H  
ATOM   3381  N   SER   205      81.720  65.771  62.842  1.00  0.00           N  
ATOM   3382  CA  SER   205      81.121  66.705  61.912  1.00  0.00           C  
ATOM   3383  C   SER   205      79.608  66.517  61.510  1.00  0.00           C  
ATOM   3384  O   SER   205      78.973  67.526  61.112  1.00  0.00           O  
ATOM   3385  CB  SER   205      82.007  66.935  60.669  1.00  0.00           C  
ATOM   3386  OG  SER   205      83.316  67.033  60.866  1.00  0.00           O  
ATOM   3387  H   SER   205      82.552  65.239  62.629  1.00  0.00           H  
ATOM   3388  HA  SER   205      81.135  67.673  62.415  1.00  0.00           H  
ATOM   3389  HB2 SER   205      81.753  66.159  59.947  1.00  0.00           H  
ATOM   3390  HB3 SER   205      81.623  67.884  60.296  1.00  0.00           H  
ATOM   3391  HG  SER   205      83.522  67.821  61.374  1.00  0.00           H  
ATOM   3392  N   PRO   206      78.992  65.350  61.544  1.00  0.00           N  
ATOM   3393  CA  PRO   206      79.468  63.944  61.882  1.00  0.00           C  
ATOM   3394  C   PRO   206      80.287  63.322  60.729  1.00  0.00           C  
ATOM   3395  O   PRO   206      81.262  62.646  60.960  1.00  0.00           O  
ATOM   3396  CB  PRO   206      78.184  63.110  62.158  1.00  0.00           C  
ATOM   3397  CG  PRO   206      77.197  63.759  61.177  1.00  0.00           C  
ATOM   3398  CD  PRO   206      77.525  65.240  61.303  1.00  0.00           C  
ATOM   3399  HA  PRO   206      80.020  63.918  62.821  1.00  0.00           H  
ATOM   3400  HB2 PRO   206      78.213  62.023  62.081  1.00  0.00           H  
ATOM   3401  HB3 PRO   206      77.932  63.315  63.199  1.00  0.00           H  
ATOM   3402  HG2 PRO   206      77.507  63.368  60.208  1.00  0.00           H  
ATOM   3403  HG3 PRO   206      76.215  63.426  61.513  1.00  0.00           H  
ATOM   3404  HD2 PRO   206      77.213  65.691  60.361  1.00  0.00           H  
ATOM   3405  HD3 PRO   206      76.859  65.495  62.128  1.00  0.00           H  
ATOM   3406  N   MET   207      79.886  63.584  59.463  1.00  0.00           N  
ATOM   3407  CA  MET   207      80.531  63.053  58.165  1.00  0.00           C  
ATOM   3408  C   MET   207      81.426  64.083  57.517  1.00  0.00           C  
ATOM   3409  O   MET   207      81.068  65.255  57.499  1.00  0.00           O  
ATOM   3410  CB  MET   207      79.543  62.549  57.083  1.00  0.00           C  
ATOM   3411  CG  MET   207      79.043  61.078  57.251  1.00  0.00           C  
ATOM   3412  SD  MET   207      77.828  60.705  58.547  1.00  0.00           S  
ATOM   3413  CE  MET   207      76.295  61.474  57.836  1.00  0.00           C  
ATOM   3414  H   MET   207      79.049  64.126  59.297  1.00  0.00           H  
ATOM   3415  HA  MET   207      81.123  62.166  58.390  1.00  0.00           H  
ATOM   3416  HB2 MET   207      78.643  63.163  57.085  1.00  0.00           H  
ATOM   3417  HB3 MET   207      80.006  62.471  56.099  1.00  0.00           H  
ATOM   3418  HG2 MET   207      78.515  60.847  56.325  1.00  0.00           H  
ATOM   3419  HG3 MET   207      79.879  60.381  57.325  1.00  0.00           H  
ATOM   3420  HE1 MET   207      75.578  61.417  58.656  1.00  0.00           H  
ATOM   3421  HE2 MET   207      76.515  62.530  57.680  1.00  0.00           H  
ATOM   3422  HE3 MET   207      75.872  60.884  57.023  1.00  0.00           H  
ATOM   3423  N   ASN   208      82.613  63.658  56.967  1.00  0.00           N  
ATOM   3424  CA  ASN   208      83.544  64.482  56.185  1.00  0.00           C  
ATOM   3425  C   ASN   208      84.506  63.677  55.205  1.00  0.00           C  
ATOM   3426  O   ASN   208      84.104  62.696  54.628  1.00  0.00           O  
ATOM   3427  CB  ASN   208      84.357  65.434  57.125  1.00  0.00           C  
ATOM   3428  CG  ASN   208      85.157  64.681  58.124  1.00  0.00           C  
ATOM   3429  ND2 ASN   208      85.104  65.110  59.352  1.00  0.00           N  
ATOM   3430  OD1 ASN   208      85.658  63.546  57.953  1.00  0.00           O  
ATOM   3431  H   ASN   208      82.744  62.656  56.985  1.00  0.00           H  
ATOM   3432  HA  ASN   208      82.998  65.115  55.486  1.00  0.00           H  
ATOM   3433  HB2 ASN   208      85.010  66.108  56.571  1.00  0.00           H  
ATOM   3434  HB3 ASN   208      83.598  66.022  57.641  1.00  0.00           H  
ATOM   3435 HD21 ASN   208      85.358  64.392  60.015  1.00  0.00           H  
ATOM   3436 HD22 ASN   208      84.492  65.881  59.578  1.00  0.00           H  
ATOM   3437  N   PHE   209      85.779  64.216  54.931  1.00  0.00           N  
ATOM   3438  CA  PHE   209      86.681  63.691  53.946  1.00  0.00           C  
ATOM   3439  C   PHE   209      87.890  62.793  54.527  1.00  0.00           C  
ATOM   3440  O   PHE   209      88.890  62.542  53.933  1.00  0.00           O  
ATOM   3441  CB  PHE   209      87.167  64.871  53.128  1.00  0.00           C  
ATOM   3442  CG  PHE   209      86.199  65.613  52.198  1.00  0.00           C  
ATOM   3443  CD1 PHE   209      85.935  65.168  50.933  1.00  0.00           C  
ATOM   3444  CD2 PHE   209      85.532  66.797  52.603  1.00  0.00           C  
ATOM   3445  CE1 PHE   209      84.933  65.726  50.118  1.00  0.00           C  
ATOM   3446  CE2 PHE   209      84.561  67.364  51.768  1.00  0.00           C  
ATOM   3447  CZ  PHE   209      84.217  66.859  50.534  1.00  0.00           C  
ATOM   3448  H   PHE   209      86.174  64.933  55.523  1.00  0.00           H  
ATOM   3449  HA  PHE   209      86.289  62.925  53.277  1.00  0.00           H  
ATOM   3450  HB2 PHE   209      87.616  65.524  53.877  1.00  0.00           H  
ATOM   3451  HB3 PHE   209      87.988  64.511  52.507  1.00  0.00           H  
ATOM   3452  HD1 PHE   209      86.478  64.338  50.506  1.00  0.00           H  
ATOM   3453  HD2 PHE   209      85.735  67.182  53.591  1.00  0.00           H  
ATOM   3454  HE1 PHE   209      84.893  65.444  49.076  1.00  0.00           H  
ATOM   3455  HE2 PHE   209      84.043  68.242  52.122  1.00  0.00           H  
ATOM   3456  HZ  PHE   209      83.453  67.358  49.955  1.00  0.00           H  
ATOM   3457  N   ASP   210      87.744  62.375  55.778  1.00  0.00           N  
ATOM   3458  CA  ASP   210      88.668  61.473  56.524  1.00  0.00           C  
ATOM   3459  C   ASP   210      89.026  60.171  55.752  1.00  0.00           C  
ATOM   3460  O   ASP   210      90.018  59.472  55.941  1.00  0.00           O  
ATOM   3461  CB  ASP   210      88.311  61.305  58.019  1.00  0.00           C  
ATOM   3462  CG  ASP   210      88.451  62.643  58.755  1.00  0.00           C  
ATOM   3463  OD1 ASP   210      88.953  63.657  58.190  1.00  0.00           O  
ATOM   3464  OD2 ASP   210      88.220  62.789  59.960  1.00  0.00           O1-
ATOM   3465  H   ASP   210      86.909  62.594  56.303  1.00  0.00           H  
ATOM   3466  HA  ASP   210      89.640  61.952  56.410  1.00  0.00           H  
ATOM   3467  HB2 ASP   210      87.345  60.810  58.120  1.00  0.00           H  
ATOM   3468  HB3 ASP   210      89.084  60.640  58.406  1.00  0.00           H  
ATOM   3469  N   HIE   211      88.041  59.712  54.965  1.00  0.00           N  
ATOM   3470  CA  HIE   211      88.051  58.405  54.266  1.00  0.00           C  
ATOM   3471  C   HIE   211      87.385  58.492  52.960  1.00  0.00           C  
ATOM   3472  O   HIE   211      86.391  59.135  52.774  1.00  0.00           O  
ATOM   3473  CB  HIE   211      87.440  57.323  55.233  1.00  0.00           C  
ATOM   3474  CG  HIE   211      87.282  55.993  54.665  1.00  0.00           C  
ATOM   3475  CD2 HIE   211      88.036  54.871  54.898  1.00  0.00           C  
ATOM   3476  ND1 HIE   211      86.361  55.626  53.791  1.00  0.00           N  
ATOM   3477  CE1 HIE   211      86.536  54.333  53.441  1.00  0.00           C  
ATOM   3478  NE2 HIE   211      87.603  53.815  54.143  1.00  0.00           N  
ATOM   3479  H   HIE   211      87.249  60.308  54.769  1.00  0.00           H  
ATOM   3480  HA  HIE   211      89.055  58.064  54.014  1.00  0.00           H  
ATOM   3481  HB2 HIE   211      88.139  57.350  56.069  1.00  0.00           H  
ATOM   3482  HB3 HIE   211      86.477  57.629  55.641  1.00  0.00           H  
ATOM   3483  HD2 HIE   211      88.911  54.925  55.530  1.00  0.00           H  
ATOM   3484  HE1 HIE   211      85.810  53.823  52.825  1.00  0.00           H  
ATOM   3485  HE2 HIE   211      87.982  52.879  54.160  1.00  0.00           H  
ATOM   3486  N   VAL   212      87.832  57.681  51.980  1.00  0.00           N  
ATOM   3487  CA  VAL   212      87.267  57.813  50.581  1.00  0.00           C  
ATOM   3488  C   VAL   212      85.802  57.538  50.456  1.00  0.00           C  
ATOM   3489  O   VAL   212      85.131  58.113  49.585  1.00  0.00           O  
ATOM   3490  CB  VAL   212      87.954  56.822  49.653  1.00  0.00           C  
ATOM   3491  CG1 VAL   212      87.671  56.902  48.122  1.00  0.00           C  
ATOM   3492  CG2 VAL   212      89.464  57.180  49.555  1.00  0.00           C  
ATOM   3493  H   VAL   212      88.652  57.114  52.145  1.00  0.00           H  
ATOM   3494  HA  VAL   212      87.591  58.772  50.176  1.00  0.00           H  
ATOM   3495  HB  VAL   212      87.838  55.779  49.948  1.00  0.00           H  
ATOM   3496 HG11 VAL   212      87.754  57.908  47.709  1.00  0.00           H  
ATOM   3497 HG12 VAL   212      88.305  56.167  47.626  1.00  0.00           H  
ATOM   3498 HG13 VAL   212      86.630  56.620  47.965  1.00  0.00           H  
ATOM   3499 HG21 VAL   212      89.993  56.442  48.951  1.00  0.00           H  
ATOM   3500 HG22 VAL   212      89.620  58.157  49.096  1.00  0.00           H  
ATOM   3501 HG23 VAL   212      89.905  57.238  50.550  1.00  0.00           H  
ATOM   3502  N   GLY   213      85.286  56.620  51.273  1.00  0.00           N  
ATOM   3503  CA  GLY   213      83.863  56.369  51.407  1.00  0.00           C  
ATOM   3504  C   GLY   213      83.001  57.568  51.872  1.00  0.00           C  
ATOM   3505  O   GLY   213      81.935  57.839  51.312  1.00  0.00           O  
ATOM   3506  H   GLY   213      85.904  56.249  51.980  1.00  0.00           H  
ATOM   3507  HA2 GLY   213      83.505  55.941  50.470  1.00  0.00           H  
ATOM   3508  HA3 GLY   213      83.751  55.611  52.182  1.00  0.00           H  
ATOM   3509  N   LYS   214      83.465  58.264  52.924  1.00  0.00           N  
ATOM   3510  CA  LYS   214      82.754  59.409  53.538  1.00  0.00           C  
ATOM   3511  C   LYS   214      82.870  60.600  52.579  1.00  0.00           C  
ATOM   3512  O   LYS   214      81.868  61.297  52.451  1.00  0.00           O  
ATOM   3513  CB  LYS   214      83.177  59.773  54.977  1.00  0.00           C  
ATOM   3514  CG  LYS   214      83.156  58.646  56.060  1.00  0.00           C  
ATOM   3515  CD  LYS   214      83.816  59.016  57.388  1.00  0.00           C  
ATOM   3516  CE  LYS   214      83.879  57.829  58.407  1.00  0.00           C  
ATOM   3517  NZ  LYS   214      84.304  58.122  59.779  1.00  0.00           N1+
ATOM   3518  H   LYS   214      84.434  58.092  53.151  1.00  0.00           H  
ATOM   3519  HA  LYS   214      81.673  59.268  53.546  1.00  0.00           H  
ATOM   3520  HB2 LYS   214      84.233  60.042  54.938  1.00  0.00           H  
ATOM   3521  HB3 LYS   214      82.701  60.685  55.335  1.00  0.00           H  
ATOM   3522  HG2 LYS   214      82.122  58.326  56.191  1.00  0.00           H  
ATOM   3523  HG3 LYS   214      83.733  57.788  55.714  1.00  0.00           H  
ATOM   3524  HD2 LYS   214      84.822  59.383  57.187  1.00  0.00           H  
ATOM   3525  HD3 LYS   214      83.243  59.875  57.737  1.00  0.00           H  
ATOM   3526  HE2 LYS   214      82.897  57.359  58.354  1.00  0.00           H  
ATOM   3527  HE3 LYS   214      84.568  57.130  57.933  1.00  0.00           H  
ATOM   3528  HZ1 LYS   214      85.194  58.580  59.917  1.00  0.00           H  
ATOM   3529  HZ2 LYS   214      83.593  58.655  60.259  1.00  0.00           H  
ATOM   3530  HZ3 LYS   214      84.306  57.275  60.329  1.00  0.00           H  
ATOM   3531  N   ALA   215      84.006  60.788  51.854  1.00  0.00           N  
ATOM   3532  CA  ALA   215      84.197  61.823  50.784  1.00  0.00           C  
ATOM   3533  C   ALA   215      83.224  61.644  49.680  1.00  0.00           C  
ATOM   3534  O   ALA   215      82.586  62.550  49.217  1.00  0.00           O  
ATOM   3535  CB  ALA   215      85.629  61.739  50.143  1.00  0.00           C  
ATOM   3536  H   ALA   215      84.814  60.236  52.104  1.00  0.00           H  
ATOM   3537  HA  ALA   215      84.090  62.817  51.218  1.00  0.00           H  
ATOM   3538  HB1 ALA   215      85.563  62.439  49.310  1.00  0.00           H  
ATOM   3539  HB2 ALA   215      86.370  62.050  50.880  1.00  0.00           H  
ATOM   3540  HB3 ALA   215      85.651  60.683  49.875  1.00  0.00           H  
ATOM   3541  N   TYR   216      83.084  60.440  49.169  1.00  0.00           N  
ATOM   3542  CA  TYR   216      82.092  59.957  48.164  1.00  0.00           C  
ATOM   3543  C   TYR   216      80.643  60.247  48.432  1.00  0.00           C  
ATOM   3544  O   TYR   216      79.930  60.703  47.526  1.00  0.00           O  
ATOM   3545  CB  TYR   216      82.426  58.485  47.903  1.00  0.00           C  
ATOM   3546  CG  TYR   216      82.069  58.001  46.466  1.00  0.00           C  
ATOM   3547  CD1 TYR   216      80.697  57.821  46.073  1.00  0.00           C  
ATOM   3548  CD2 TYR   216      83.125  57.743  45.613  1.00  0.00           C  
ATOM   3549  CE1 TYR   216      80.470  57.319  44.792  1.00  0.00           C  
ATOM   3550  CE2 TYR   216      82.880  57.243  44.324  1.00  0.00           C  
ATOM   3551  CZ  TYR   216      81.563  56.983  43.951  1.00  0.00           C  
ATOM   3552  OH  TYR   216      81.466  56.540  42.650  1.00  0.00           O  
ATOM   3553  H   TYR   216      83.773  59.776  49.491  1.00  0.00           H  
ATOM   3554  HA  TYR   216      82.330  60.583  47.305  1.00  0.00           H  
ATOM   3555  HB2 TYR   216      83.514  58.425  47.929  1.00  0.00           H  
ATOM   3556  HB3 TYR   216      81.914  57.917  48.680  1.00  0.00           H  
ATOM   3557  HD1 TYR   216      79.895  58.157  46.713  1.00  0.00           H  
ATOM   3558  HD2 TYR   216      84.175  57.825  45.854  1.00  0.00           H  
ATOM   3559  HE1 TYR   216      79.417  57.213  44.579  1.00  0.00           H  
ATOM   3560  HE2 TYR   216      83.756  57.080  43.713  1.00  0.00           H  
ATOM   3561  HH  TYR   216      82.307  56.199  42.337  1.00  0.00           H  
ATOM   3562  N   LEU   217      80.218  60.100  49.697  1.00  0.00           N  
ATOM   3563  CA  LEU   217      78.914  60.523  50.207  1.00  0.00           C  
ATOM   3564  C   LEU   217      78.700  62.038  50.209  1.00  0.00           C  
ATOM   3565  O   LEU   217      77.727  62.523  49.666  1.00  0.00           O  
ATOM   3566  CB  LEU   217      78.674  59.940  51.564  1.00  0.00           C  
ATOM   3567  CG  LEU   217      78.466  58.358  51.562  1.00  0.00           C  
ATOM   3568  CD1 LEU   217      78.359  57.877  53.085  1.00  0.00           C  
ATOM   3569  CD2 LEU   217      77.285  57.910  50.754  1.00  0.00           C  
ATOM   3570  H   LEU   217      80.815  59.534  50.284  1.00  0.00           H  
ATOM   3571  HA  LEU   217      78.081  60.148  49.612  1.00  0.00           H  
ATOM   3572  HB2 LEU   217      79.453  60.277  52.247  1.00  0.00           H  
ATOM   3573  HB3 LEU   217      77.700  60.335  51.854  1.00  0.00           H  
ATOM   3574  HG  LEU   217      79.399  57.927  51.197  1.00  0.00           H  
ATOM   3575 HD11 LEU   217      79.289  58.017  53.636  1.00  0.00           H  
ATOM   3576 HD12 LEU   217      77.635  58.430  53.683  1.00  0.00           H  
ATOM   3577 HD13 LEU   217      78.139  56.810  53.057  1.00  0.00           H  
ATOM   3578 HD21 LEU   217      76.440  58.593  50.842  1.00  0.00           H  
ATOM   3579 HD22 LEU   217      77.623  57.984  49.721  1.00  0.00           H  
ATOM   3580 HD23 LEU   217      77.037  56.864  50.932  1.00  0.00           H  
ATOM   3581  N   CYS   218      79.708  62.801  50.593  1.00  0.00           N  
ATOM   3582  CA  CYS   218      79.707  64.276  50.581  1.00  0.00           C  
ATOM   3583  C   CYS   218      79.611  64.842  49.161  1.00  0.00           C  
ATOM   3584  O   CYS   218      78.888  65.810  48.878  1.00  0.00           O  
ATOM   3585  CB  CYS   218      81.031  64.799  51.191  1.00  0.00           C  
ATOM   3586  SG  CYS   218      81.131  64.311  52.924  1.00  0.00           S  
ATOM   3587  H   CYS   218      80.448  62.301  51.065  1.00  0.00           H  
ATOM   3588  HA  CYS   218      78.854  64.618  51.167  1.00  0.00           H  
ATOM   3589  HB2 CYS   218      81.871  64.540  50.546  1.00  0.00           H  
ATOM   3590  HB3 CYS   218      80.977  65.885  51.114  1.00  0.00           H  
ATOM   3591  HG  CYS   218      81.421  63.029  52.684  1.00  0.00           H  
ATOM   3592  N   LEU   219      80.181  64.107  48.225  1.00  0.00           N  
ATOM   3593  CA  LEU   219      80.226  64.432  46.796  1.00  0.00           C  
ATOM   3594  C   LEU   219      78.877  64.096  46.130  1.00  0.00           C  
ATOM   3595  O   LEU   219      78.486  64.779  45.181  1.00  0.00           O  
ATOM   3596  CB  LEU   219      81.496  63.811  46.121  1.00  0.00           C  
ATOM   3597  CG  LEU   219      82.839  64.475  46.344  1.00  0.00           C  
ATOM   3598  CD1 LEU   219      83.868  63.703  45.588  1.00  0.00           C  
ATOM   3599  CD2 LEU   219      82.890  65.951  45.989  1.00  0.00           C  
ATOM   3600  H   LEU   219      80.775  63.330  48.476  1.00  0.00           H  
ATOM   3601  HA  LEU   219      80.476  65.492  46.757  1.00  0.00           H  
ATOM   3602  HB2 LEU   219      81.438  62.756  46.391  1.00  0.00           H  
ATOM   3603  HB3 LEU   219      81.407  63.784  45.035  1.00  0.00           H  
ATOM   3604  HG  LEU   219      83.083  64.417  47.404  1.00  0.00           H  
ATOM   3605 HD11 LEU   219      84.895  64.057  45.671  1.00  0.00           H  
ATOM   3606 HD12 LEU   219      83.831  62.674  45.944  1.00  0.00           H  
ATOM   3607 HD13 LEU   219      83.558  63.638  44.544  1.00  0.00           H  
ATOM   3608 HD21 LEU   219      82.565  66.541  46.846  1.00  0.00           H  
ATOM   3609 HD22 LEU   219      83.920  66.272  45.834  1.00  0.00           H  
ATOM   3610 HD23 LEU   219      82.373  66.176  45.056  1.00  0.00           H  
ATOM   3611  N   PHE   220      78.116  63.129  46.606  1.00  0.00           N  
ATOM   3612  CA  PHE   220      76.733  62.918  46.276  1.00  0.00           C  
ATOM   3613  C   PHE   220      75.850  64.077  46.853  1.00  0.00           C  
ATOM   3614  O   PHE   220      75.117  64.689  46.022  1.00  0.00           O  
ATOM   3615  CB  PHE   220      76.189  61.543  46.699  1.00  0.00           C  
ATOM   3616  CG  PHE   220      75.636  60.822  45.538  1.00  0.00           C  
ATOM   3617  CD1 PHE   220      76.108  59.599  45.157  1.00  0.00           C  
ATOM   3618  CD2 PHE   220      74.691  61.420  44.693  1.00  0.00           C  
ATOM   3619  CE1 PHE   220      75.726  58.978  43.980  1.00  0.00           C  
ATOM   3620  CE2 PHE   220      74.181  60.778  43.557  1.00  0.00           C  
ATOM   3621  CZ  PHE   220      74.697  59.511  43.221  1.00  0.00           C  
ATOM   3622  H   PHE   220      78.489  62.627  47.399  1.00  0.00           H  
ATOM   3623  HA  PHE   220      76.630  63.119  45.210  1.00  0.00           H  
ATOM   3624  HB2 PHE   220      76.945  60.997  47.264  1.00  0.00           H  
ATOM   3625  HB3 PHE   220      75.444  61.640  47.488  1.00  0.00           H  
ATOM   3626  HD1 PHE   220      76.806  59.053  45.774  1.00  0.00           H  
ATOM   3627  HD2 PHE   220      74.355  62.434  44.849  1.00  0.00           H  
ATOM   3628  HE1 PHE   220      76.157  58.047  43.642  1.00  0.00           H  
ATOM   3629  HE2 PHE   220      73.416  61.218  42.935  1.00  0.00           H  
ATOM   3630  HZ  PHE   220      74.276  59.000  42.368  1.00  0.00           H  
ATOM   3631  N   GLN   221      76.022  64.544  48.109  1.00  0.00           N  
ATOM   3632  CA  GLN   221      75.405  65.780  48.615  1.00  0.00           C  
ATOM   3633  C   GLN   221      75.657  67.061  47.855  1.00  0.00           C  
ATOM   3634  O   GLN   221      74.805  67.972  47.774  1.00  0.00           O  
ATOM   3635  CB  GLN   221      75.680  66.108  50.086  1.00  0.00           C  
ATOM   3636  CG  GLN   221      75.351  64.969  51.043  1.00  0.00           C  
ATOM   3637  CD  GLN   221      75.167  65.505  52.509  1.00  0.00           C  
ATOM   3638  NE2 GLN   221      74.986  64.621  53.470  1.00  0.00           N  
ATOM   3639  OE1 GLN   221      75.191  66.685  52.793  1.00  0.00           O  
ATOM   3640  H   GLN   221      76.781  64.226  48.694  1.00  0.00           H  
ATOM   3641  HA  GLN   221      74.324  65.646  48.674  1.00  0.00           H  
ATOM   3642  HB2 GLN   221      76.735  66.354  50.204  1.00  0.00           H  
ATOM   3643  HB3 GLN   221      75.105  67.009  50.298  1.00  0.00           H  
ATOM   3644  HG2 GLN   221      74.417  64.544  50.676  1.00  0.00           H  
ATOM   3645  HG3 GLN   221      76.161  64.240  51.079  1.00  0.00           H  
ATOM   3646 HE21 GLN   221      74.839  64.870  54.438  1.00  0.00           H  
ATOM   3647 HE22 GLN   221      75.127  63.673  53.151  1.00  0.00           H  
ATOM   3648  N   VAL   222      76.883  67.224  47.321  1.00  0.00           N  
ATOM   3649  CA  VAL   222      77.335  68.366  46.428  1.00  0.00           C  
ATOM   3650  C   VAL   222      76.849  68.252  45.023  1.00  0.00           C  
ATOM   3651  O   VAL   222      76.317  69.214  44.493  1.00  0.00           O  
ATOM   3652  CB  VAL   222      78.905  68.441  46.359  1.00  0.00           C  
ATOM   3653  CG1 VAL   222      79.458  69.197  45.189  1.00  0.00           C  
ATOM   3654  CG2 VAL   222      79.400  69.064  47.696  1.00  0.00           C  
ATOM   3655  H   VAL   222      77.585  66.522  47.510  1.00  0.00           H  
ATOM   3656  HA  VAL   222      76.965  69.309  46.830  1.00  0.00           H  
ATOM   3657  HB  VAL   222      79.247  67.406  46.362  1.00  0.00           H  
ATOM   3658 HG11 VAL   222      79.039  70.203  45.178  1.00  0.00           H  
ATOM   3659 HG12 VAL   222      80.544  69.241  45.270  1.00  0.00           H  
ATOM   3660 HG13 VAL   222      79.210  68.705  44.248  1.00  0.00           H  
ATOM   3661 HG21 VAL   222      78.814  69.956  47.920  1.00  0.00           H  
ATOM   3662 HG22 VAL   222      79.170  68.345  48.483  1.00  0.00           H  
ATOM   3663 HG23 VAL   222      80.463  69.303  47.688  1.00  0.00           H  
ATOM   3664  N   ALA   223      76.784  67.064  44.466  1.00  0.00           N  
ATOM   3665  CA  ALA   223      76.107  66.785  43.184  1.00  0.00           C  
ATOM   3666  C   ALA   223      74.626  67.098  43.075  1.00  0.00           C  
ATOM   3667  O   ALA   223      74.214  67.727  42.118  1.00  0.00           O  
ATOM   3668  CB  ALA   223      76.437  65.368  42.689  1.00  0.00           C  
ATOM   3669  H   ALA   223      77.319  66.374  44.974  1.00  0.00           H  
ATOM   3670  HA  ALA   223      76.529  67.512  42.489  1.00  0.00           H  
ATOM   3671  HB1 ALA   223      76.212  64.623  43.453  1.00  0.00           H  
ATOM   3672  HB2 ALA   223      75.847  65.234  41.782  1.00  0.00           H  
ATOM   3673  HB3 ALA   223      77.465  65.309  42.332  1.00  0.00           H  
ATOM   3674  N   THR   224      73.873  66.800  44.181  1.00  0.00           N  
ATOM   3675  CA  THR   224      72.444  67.028  44.375  1.00  0.00           C  
ATOM   3676  C   THR   224      72.073  68.427  44.768  1.00  0.00           C  
ATOM   3677  O   THR   224      70.908  68.611  45.216  1.00  0.00           O  
ATOM   3678  CB  THR   224      71.879  65.959  45.308  1.00  0.00           C  
ATOM   3679  CG2 THR   224      71.759  64.612  44.537  1.00  0.00           C  
ATOM   3680  OG1 THR   224      72.735  65.723  46.412  1.00  0.00           O  
ATOM   3681  H   THR   224      74.254  66.220  44.915  1.00  0.00           H  
ATOM   3682  HA  THR   224      71.908  66.786  43.456  1.00  0.00           H  
ATOM   3683  HB  THR   224      70.897  66.297  45.639  1.00  0.00           H  
ATOM   3684  HG1 THR   224      73.424  65.116  46.130  1.00  0.00           H  
ATOM   3685 HG21 THR   224      71.562  63.876  45.317  1.00  0.00           H  
ATOM   3686 HG22 THR   224      70.964  64.762  43.808  1.00  0.00           H  
ATOM   3687 HG23 THR   224      72.739  64.367  44.128  1.00  0.00           H  
ATOM   3688  N   PHE   225      73.018  69.353  44.762  1.00  0.00           N  
ATOM   3689  CA  PHE   225      73.020  70.747  45.060  1.00  0.00           C  
ATOM   3690  C   PHE   225      72.656  71.006  46.520  1.00  0.00           C  
ATOM   3691  O   PHE   225      73.178  71.969  47.009  1.00  0.00           O  
ATOM   3692  CB  PHE   225      72.103  71.472  44.101  1.00  0.00           C  
ATOM   3693  CG  PHE   225      72.017  73.006  44.146  1.00  0.00           C  
ATOM   3694  CD1 PHE   225      70.844  73.561  44.802  1.00  0.00           C  
ATOM   3695  CD2 PHE   225      72.982  73.885  43.603  1.00  0.00           C  
ATOM   3696  CE1 PHE   225      70.705  74.971  44.891  1.00  0.00           C  
ATOM   3697  CE2 PHE   225      72.765  75.334  43.796  1.00  0.00           C  
ATOM   3698  CZ  PHE   225      71.657  75.803  44.506  1.00  0.00           C  
ATOM   3699  H   PHE   225      73.820  69.004  44.258  1.00  0.00           H  
ATOM   3700  HA  PHE   225      74.043  71.091  44.911  1.00  0.00           H  
ATOM   3701  HB2 PHE   225      72.451  71.204  43.104  1.00  0.00           H  
ATOM   3702  HB3 PHE   225      71.076  71.107  44.116  1.00  0.00           H  
ATOM   3703  HD1 PHE   225      69.998  72.928  45.027  1.00  0.00           H  
ATOM   3704  HD2 PHE   225      73.916  73.436  43.298  1.00  0.00           H  
ATOM   3705  HE1 PHE   225      69.732  75.248  45.268  1.00  0.00           H  
ATOM   3706  HE2 PHE   225      73.532  76.048  43.534  1.00  0.00           H  
ATOM   3707  HZ  PHE   225      71.559  76.878  44.515  1.00  0.00           H  
ATOM   3708  N   LYS   226      71.796  70.259  47.298  1.00  0.00           N  
ATOM   3709  CA  LYS   226      71.199  70.724  48.596  1.00  0.00           C  
ATOM   3710  C   LYS   226      72.212  70.833  49.672  1.00  0.00           C  
ATOM   3711  O   LYS   226      72.107  71.630  50.567  1.00  0.00           O  
ATOM   3712  CB  LYS   226      69.894  69.834  48.944  1.00  0.00           C  
ATOM   3713  CG  LYS   226      68.644  70.334  48.300  1.00  0.00           C  
ATOM   3714  CD  LYS   226      67.432  69.651  49.009  1.00  0.00           C  
ATOM   3715  CE  LYS   226      66.009  70.186  48.630  1.00  0.00           C  
ATOM   3716  NZ  LYS   226      65.962  71.634  49.059  1.00  0.00           N1+
ATOM   3717  H   LYS   226      71.317  69.499  46.837  1.00  0.00           H  
ATOM   3718  HA  LYS   226      70.793  71.715  48.392  1.00  0.00           H  
ATOM   3719  HB2 LYS   226      70.067  68.778  48.734  1.00  0.00           H  
ATOM   3720  HB3 LYS   226      69.765  69.908  50.024  1.00  0.00           H  
ATOM   3721  HG2 LYS   226      68.510  71.386  48.550  1.00  0.00           H  
ATOM   3722  HG3 LYS   226      68.565  70.094  47.240  1.00  0.00           H  
ATOM   3723  HD2 LYS   226      67.337  68.605  48.718  1.00  0.00           H  
ATOM   3724  HD3 LYS   226      67.570  69.737  50.087  1.00  0.00           H  
ATOM   3725  HE2 LYS   226      65.808  70.123  47.561  1.00  0.00           H  
ATOM   3726  HE3 LYS   226      65.239  69.629  49.164  1.00  0.00           H  
ATOM   3727  HZ1 LYS   226      66.560  72.205  48.479  1.00  0.00           H  
ATOM   3728  HZ2 LYS   226      65.040  72.040  49.139  1.00  0.00           H  
ATOM   3729  HZ3 LYS   226      66.443  71.748  49.940  1.00  0.00           H  
ATOM   3730  N   GLY   227      73.268  70.037  49.458  1.00  0.00           N  
ATOM   3731  CA  GLY   227      74.540  70.177  50.257  1.00  0.00           C  
ATOM   3732  C   GLY   227      75.609  71.104  49.692  1.00  0.00           C  
ATOM   3733  O   GLY   227      76.586  71.382  50.435  1.00  0.00           O  
ATOM   3734  H   GLY   227      73.300  69.442  48.642  1.00  0.00           H  
ATOM   3735  HA2 GLY   227      74.184  70.541  51.221  1.00  0.00           H  
ATOM   3736  HA3 GLY   227      75.019  69.205  50.369  1.00  0.00           H  
ATOM   3737  N   TRP   228      75.460  71.697  48.520  1.00  0.00           N  
ATOM   3738  CA  TRP   228      76.514  72.557  47.886  1.00  0.00           C  
ATOM   3739  C   TRP   228      77.001  73.794  48.637  1.00  0.00           C  
ATOM   3740  O   TRP   228      78.179  73.840  48.989  1.00  0.00           O  
ATOM   3741  CB  TRP   228      76.115  72.915  46.403  1.00  0.00           C  
ATOM   3742  CG  TRP   228      77.033  73.812  45.626  1.00  0.00           C  
ATOM   3743  CD1 TRP   228      76.632  74.706  44.686  1.00  0.00           C  
ATOM   3744  CD2 TRP   228      78.512  73.824  45.520  1.00  0.00           C  
ATOM   3745  CE2 TRP   228      78.886  74.944  44.691  1.00  0.00           C  
ATOM   3746  CE3 TRP   228      79.537  73.155  46.195  1.00  0.00           C  
ATOM   3747  NE1 TRP   228      77.711  75.377  44.098  1.00  0.00           N  
ATOM   3748  CZ2 TRP   228      80.277  75.357  44.510  1.00  0.00           C  
ATOM   3749  CZ3 TRP   228      80.907  73.627  46.109  1.00  0.00           C  
ATOM   3750  CH2 TRP   228      81.251  74.703  45.212  1.00  0.00           C  
ATOM   3751  H   TRP   228      74.676  71.423  47.946  1.00  0.00           H  
ATOM   3752  HA  TRP   228      77.445  72.010  47.740  1.00  0.00           H  
ATOM   3753  HB2 TRP   228      76.065  72.006  45.804  1.00  0.00           H  
ATOM   3754  HB3 TRP   228      75.136  73.394  46.386  1.00  0.00           H  
ATOM   3755  HD1 TRP   228      75.634  75.036  44.436  1.00  0.00           H  
ATOM   3756  HE1 TRP   228      77.668  76.197  43.510  1.00  0.00           H  
ATOM   3757  HE3 TRP   228      79.258  72.421  46.936  1.00  0.00           H  
ATOM   3758  HZ2 TRP   228      80.499  76.147  43.807  1.00  0.00           H  
ATOM   3759  HZ3 TRP   228      81.653  73.219  46.775  1.00  0.00           H  
ATOM   3760  HH2 TRP   228      82.301  74.920  45.079  1.00  0.00           H  
ATOM   3761  N   ILE   229      76.079  74.754  48.911  1.00  0.00           N  
ATOM   3762  CA  ILE   229      76.646  75.970  49.501  1.00  0.00           C  
ATOM   3763  C   ILE   229      77.166  75.666  50.925  1.00  0.00           C  
ATOM   3764  O   ILE   229      78.170  76.266  51.408  1.00  0.00           O  
ATOM   3765  CB  ILE   229      75.667  77.145  49.364  1.00  0.00           C  
ATOM   3766  CG1 ILE   229      75.338  77.424  47.907  1.00  0.00           C  
ATOM   3767  CG2 ILE   229      76.081  78.397  50.201  1.00  0.00           C  
ATOM   3768  CD1 ILE   229      76.475  77.945  47.056  1.00  0.00           C  
ATOM   3769  H   ILE   229      75.080  74.725  48.767  1.00  0.00           H  
ATOM   3770  HA  ILE   229      77.505  76.220  48.878  1.00  0.00           H  
ATOM   3771  HB  ILE   229      74.674  76.904  49.744  1.00  0.00           H  
ATOM   3772 HG12 ILE   229      74.948  76.555  47.378  1.00  0.00           H  
ATOM   3773 HG13 ILE   229      74.531  78.156  47.902  1.00  0.00           H  
ATOM   3774 HG21 ILE   229      77.035  78.825  49.894  1.00  0.00           H  
ATOM   3775 HG22 ILE   229      75.223  79.069  50.232  1.00  0.00           H  
ATOM   3776 HG23 ILE   229      76.235  78.067  51.228  1.00  0.00           H  
ATOM   3777 HD11 ILE   229      76.249  77.954  45.990  1.00  0.00           H  
ATOM   3778 HD12 ILE   229      76.806  78.912  47.436  1.00  0.00           H  
ATOM   3779 HD13 ILE   229      77.271  77.200  47.054  1.00  0.00           H  
ATOM   3780  N   GLN   230      76.567  74.703  51.710  1.00  0.00           N  
ATOM   3781  CA  GLN   230      77.008  74.339  53.121  1.00  0.00           C  
ATOM   3782  C   GLN   230      78.352  73.591  53.063  1.00  0.00           C  
ATOM   3783  O   GLN   230      79.263  73.989  53.802  1.00  0.00           O  
ATOM   3784  CB  GLN   230      75.882  73.450  53.755  1.00  0.00           C  
ATOM   3785  CG  GLN   230      76.393  72.680  54.949  1.00  0.00           C  
ATOM   3786  CD  GLN   230      75.211  72.094  55.782  1.00  0.00           C  
ATOM   3787  NE2 GLN   230      75.533  71.701  57.004  1.00  0.00           N  
ATOM   3788  OE1 GLN   230      74.067  72.081  55.324  1.00  0.00           O  
ATOM   3789  H   GLN   230      75.722  74.261  51.380  1.00  0.00           H  
ATOM   3790  HA  GLN   230      77.153  75.219  53.748  1.00  0.00           H  
ATOM   3791  HB2 GLN   230      75.059  74.140  53.939  1.00  0.00           H  
ATOM   3792  HB3 GLN   230      75.440  72.743  53.052  1.00  0.00           H  
ATOM   3793  HG2 GLN   230      77.021  71.847  54.633  1.00  0.00           H  
ATOM   3794  HG3 GLN   230      77.040  73.276  55.594  1.00  0.00           H  
ATOM   3795 HE21 GLN   230      74.845  71.493  57.713  1.00  0.00           H  
ATOM   3796 HE22 GLN   230      76.464  71.828  57.375  1.00  0.00           H  
ATOM   3797  N   ILE   231      78.567  72.596  52.236  1.00  0.00           N  
ATOM   3798  CA  ILE   231      79.856  71.900  52.234  1.00  0.00           C  
ATOM   3799  C   ILE   231      81.060  72.865  51.955  1.00  0.00           C  
ATOM   3800  O   ILE   231      82.100  72.729  52.614  1.00  0.00           O  
ATOM   3801  CB  ILE   231      79.838  70.675  51.288  1.00  0.00           C  
ATOM   3802  CG1 ILE   231      78.840  69.629  51.997  1.00  0.00           C  
ATOM   3803  CG2 ILE   231      81.176  69.955  51.060  1.00  0.00           C  
ATOM   3804  CD1 ILE   231      78.187  68.635  51.013  1.00  0.00           C  
ATOM   3805  H   ILE   231      77.827  72.275  51.627  1.00  0.00           H  
ATOM   3806  HA  ILE   231      79.906  71.503  53.248  1.00  0.00           H  
ATOM   3807  HB  ILE   231      79.434  70.989  50.326  1.00  0.00           H  
ATOM   3808 HG12 ILE   231      79.341  69.136  52.831  1.00  0.00           H  
ATOM   3809 HG13 ILE   231      78.018  70.177  52.458  1.00  0.00           H  
ATOM   3810 HG21 ILE   231      81.054  68.990  50.568  1.00  0.00           H  
ATOM   3811 HG22 ILE   231      81.778  70.584  50.405  1.00  0.00           H  
ATOM   3812 HG23 ILE   231      81.655  69.700  52.006  1.00  0.00           H  
ATOM   3813 HD11 ILE   231      79.049  68.040  50.712  1.00  0.00           H  
ATOM   3814 HD12 ILE   231      77.455  68.076  51.595  1.00  0.00           H  
ATOM   3815 HD13 ILE   231      77.613  69.129  50.229  1.00  0.00           H  
ATOM   3816  N   MET   232      80.926  73.826  50.993  1.00  0.00           N  
ATOM   3817  CA  MET   232      81.926  74.877  50.708  1.00  0.00           C  
ATOM   3818  C   MET   232      82.176  75.775  51.950  1.00  0.00           C  
ATOM   3819  O   MET   232      83.353  75.961  52.194  1.00  0.00           O  
ATOM   3820  CB  MET   232      81.534  75.627  49.447  1.00  0.00           C  
ATOM   3821  CG  MET   232      82.581  76.588  48.869  1.00  0.00           C  
ATOM   3822  SD  MET   232      81.940  77.981  48.003  1.00  0.00           S  
ATOM   3823  CE  MET   232      81.077  78.862  49.370  1.00  0.00           C  
ATOM   3824  H   MET   232      80.040  73.862  50.509  1.00  0.00           H  
ATOM   3825  HA  MET   232      82.909  74.445  50.519  1.00  0.00           H  
ATOM   3826  HB2 MET   232      81.385  74.905  48.644  1.00  0.00           H  
ATOM   3827  HB3 MET   232      80.566  76.029  49.748  1.00  0.00           H  
ATOM   3828  HG2 MET   232      82.988  77.015  49.785  1.00  0.00           H  
ATOM   3829  HG3 MET   232      83.316  76.088  48.238  1.00  0.00           H  
ATOM   3830  HE1 MET   232      80.549  79.689  48.896  1.00  0.00           H  
ATOM   3831  HE2 MET   232      80.331  78.193  49.798  1.00  0.00           H  
ATOM   3832  HE3 MET   232      81.760  79.202  50.149  1.00  0.00           H  
ATOM   3833  N   ASN   233      81.128  76.213  52.686  1.00  0.00           N  
ATOM   3834  CA  ASN   233      81.384  77.001  53.879  1.00  0.00           C  
ATOM   3835  C   ASN   233      82.200  76.249  54.984  1.00  0.00           C  
ATOM   3836  O   ASN   233      82.832  76.954  55.783  1.00  0.00           O  
ATOM   3837  CB  ASN   233      80.003  77.366  54.513  1.00  0.00           C  
ATOM   3838  CG  ASN   233      79.290  78.579  53.917  1.00  0.00           C  
ATOM   3839  ND2 ASN   233      78.766  78.595  52.725  1.00  0.00           N  
ATOM   3840  OD1 ASN   233      79.223  79.623  54.580  1.00  0.00           O  
ATOM   3841  H   ASN   233      80.199  75.953  52.388  1.00  0.00           H  
ATOM   3842  HA  ASN   233      81.887  77.945  53.669  1.00  0.00           H  
ATOM   3843  HB2 ASN   233      79.254  76.576  54.562  1.00  0.00           H  
ATOM   3844  HB3 ASN   233      80.197  77.459  55.582  1.00  0.00           H  
ATOM   3845 HD21 ASN   233      78.300  79.448  52.451  1.00  0.00           H  
ATOM   3846 HD22 ASN   233      78.753  77.793  52.112  1.00  0.00           H  
ATOM   3847  N   ASP   234      82.167  74.934  55.062  1.00  0.00           N  
ATOM   3848  CA  ASP   234      83.136  74.159  55.827  1.00  0.00           C  
ATOM   3849  C   ASP   234      84.476  73.930  55.137  1.00  0.00           C  
ATOM   3850  O   ASP   234      85.459  73.764  55.810  1.00  0.00           O  
ATOM   3851  CB  ASP   234      82.535  72.820  56.216  1.00  0.00           C  
ATOM   3852  CG  ASP   234      81.152  72.706  56.921  1.00  0.00           C  
ATOM   3853  OD1 ASP   234      80.789  73.688  57.605  1.00  0.00           O  
ATOM   3854  OD2 ASP   234      80.535  71.650  56.752  1.00  0.00           O1-
ATOM   3855  H   ASP   234      81.434  74.452  54.562  1.00  0.00           H  
ATOM   3856  HA  ASP   234      83.376  74.767  56.700  1.00  0.00           H  
ATOM   3857  HB2 ASP   234      82.441  72.271  55.279  1.00  0.00           H  
ATOM   3858  HB3 ASP   234      83.295  72.203  56.696  1.00  0.00           H  
ATOM   3859  N   ALA   235      84.597  73.831  53.821  1.00  0.00           N  
ATOM   3860  CA  ALA   235      85.897  73.663  53.220  1.00  0.00           C  
ATOM   3861  C   ALA   235      86.871  74.831  53.458  1.00  0.00           C  
ATOM   3862  O   ALA   235      88.064  74.650  53.702  1.00  0.00           O  
ATOM   3863  CB  ALA   235      85.705  73.371  51.680  1.00  0.00           C  
ATOM   3864  H   ALA   235      83.776  74.004  53.260  1.00  0.00           H  
ATOM   3865  HA  ALA   235      86.373  72.775  53.637  1.00  0.00           H  
ATOM   3866  HB1 ALA   235      85.057  72.499  51.597  1.00  0.00           H  
ATOM   3867  HB2 ALA   235      85.293  74.199  51.103  1.00  0.00           H  
ATOM   3868  HB3 ALA   235      86.712  73.125  51.342  1.00  0.00           H  
ATOM   3869  N   ILE   236      86.442  76.076  53.242  1.00  0.00           N  
ATOM   3870  CA  ILE   236      87.185  77.295  53.171  1.00  0.00           C  
ATOM   3871  C   ILE   236      87.917  77.686  54.455  1.00  0.00           C  
ATOM   3872  O   ILE   236      88.956  78.339  54.403  1.00  0.00           O  
ATOM   3873  CB  ILE   236      86.382  78.480  52.680  1.00  0.00           C  
ATOM   3874  CG1 ILE   236      85.079  78.734  53.494  1.00  0.00           C  
ATOM   3875  CG2 ILE   236      85.977  78.049  51.215  1.00  0.00           C  
ATOM   3876  CD1 ILE   236      84.296  79.901  52.905  1.00  0.00           C  
ATOM   3877  H   ILE   236      85.471  76.063  52.963  1.00  0.00           H  
ATOM   3878  HA  ILE   236      88.031  77.087  52.516  1.00  0.00           H  
ATOM   3879  HB  ILE   236      86.962  79.398  52.586  1.00  0.00           H  
ATOM   3880 HG12 ILE   236      84.458  77.839  53.533  1.00  0.00           H  
ATOM   3881 HG13 ILE   236      85.343  79.033  54.509  1.00  0.00           H  
ATOM   3882 HG21 ILE   236      86.806  77.938  50.517  1.00  0.00           H  
ATOM   3883 HG22 ILE   236      85.476  77.082  51.175  1.00  0.00           H  
ATOM   3884 HG23 ILE   236      85.413  78.796  50.656  1.00  0.00           H  
ATOM   3885 HD11 ILE   236      84.893  80.813  52.871  1.00  0.00           H  
ATOM   3886 HD12 ILE   236      83.954  79.565  51.926  1.00  0.00           H  
ATOM   3887 HD13 ILE   236      83.407  79.966  53.532  1.00  0.00           H  
ATOM   3888  N   ASP   237      87.499  77.197  55.596  1.00  0.00           N  
ATOM   3889  CA  ASP   237      88.194  77.338  56.875  1.00  0.00           C  
ATOM   3890  C   ASP   237      89.416  76.341  56.967  1.00  0.00           C  
ATOM   3891  O   ASP   237      90.072  76.279  58.034  1.00  0.00           O  
ATOM   3892  CB  ASP   237      87.216  77.089  58.032  1.00  0.00           C  
ATOM   3893  CG  ASP   237      85.842  77.748  58.019  1.00  0.00           C  
ATOM   3894  OD1 ASP   237      85.503  78.613  57.165  1.00  0.00           O  
ATOM   3895  OD2 ASP   237      85.077  77.430  58.978  1.00  0.00           O1-
ATOM   3896  H   ASP   237      86.579  76.783  55.646  1.00  0.00           H  
ATOM   3897  HA  ASP   237      88.564  78.356  56.992  1.00  0.00           H  
ATOM   3898  HB2 ASP   237      87.178  76.001  58.082  1.00  0.00           H  
ATOM   3899  HB3 ASP   237      87.679  77.459  58.947  1.00  0.00           H  
ATOM   3900  N   SER   238      89.661  75.586  55.899  1.00  0.00           N  
ATOM   3901  CA  SER   238      90.659  74.574  55.878  1.00  0.00           C  
ATOM   3902  C   SER   238      92.147  75.089  56.094  1.00  0.00           C  
ATOM   3903  O   SER   238      92.457  76.053  55.382  1.00  0.00           O  
ATOM   3904  CB  SER   238      90.695  73.708  54.600  1.00  0.00           C  
ATOM   3905  OG  SER   238      89.612  72.790  54.643  1.00  0.00           O  
ATOM   3906  H   SER   238      89.042  75.628  55.101  1.00  0.00           H  
ATOM   3907  HA  SER   238      90.501  73.913  56.730  1.00  0.00           H  
ATOM   3908  HB2 SER   238      90.668  74.329  53.705  1.00  0.00           H  
ATOM   3909  HB3 SER   238      91.621  73.134  54.569  1.00  0.00           H  
ATOM   3910  HG  SER   238      88.900  73.199  54.145  1.00  0.00           H  
ATOM   3911  N   ARG   239      92.931  74.464  56.953  1.00  0.00           N  
ATOM   3912  CA  ARG   239      94.332  74.966  57.195  1.00  0.00           C  
ATOM   3913  C   ARG   239      95.225  73.768  57.134  1.00  0.00           C  
ATOM   3914  O   ARG   239      94.810  72.615  57.072  1.00  0.00           O  
ATOM   3915  CB  ARG   239      94.374  75.508  58.665  1.00  0.00           C  
ATOM   3916  CG  ARG   239      93.556  76.759  58.969  1.00  0.00           C  
ATOM   3917  CD  ARG   239      93.690  77.107  60.449  1.00  0.00           C  
ATOM   3918  NE  ARG   239      94.738  78.133  60.702  1.00  0.00           N  
ATOM   3919  CZ  ARG   239      95.253  78.533  61.890  1.00  0.00           C  
ATOM   3920  NH1 ARG   239      96.192  79.422  61.784  1.00  0.00           N1+
ATOM   3921  NH2 ARG   239      94.849  78.002  62.978  1.00  0.00           N  
ATOM   3922  H   ARG   239      92.623  73.677  57.506  1.00  0.00           H  
ATOM   3923  HA  ARG   239      94.707  75.703  56.485  1.00  0.00           H  
ATOM   3924  HB2 ARG   239      94.072  74.690  59.318  1.00  0.00           H  
ATOM   3925  HB3 ARG   239      95.436  75.703  58.808  1.00  0.00           H  
ATOM   3926  HG2 ARG   239      93.734  77.572  58.265  1.00  0.00           H  
ATOM   3927  HG3 ARG   239      92.548  76.457  58.685  1.00  0.00           H  
ATOM   3928  HD2 ARG   239      92.737  77.555  60.731  1.00  0.00           H  
ATOM   3929  HD3 ARG   239      93.863  76.188  61.009  1.00  0.00           H  
ATOM   3930  HE  ARG   239      95.148  78.637  59.928  1.00  0.00           H  
ATOM   3931 HH11 ARG   239      96.461  79.908  60.941  1.00  0.00           H  
ATOM   3932 HH12 ARG   239      96.547  79.793  62.654  1.00  0.00           H  
ATOM   3933 HH21 ARG   239      93.937  77.567  62.973  1.00  0.00           H  
ATOM   3934 HH22 ARG   239      95.235  78.358  63.840  1.00  0.00           H  
ATOM   3935  N   GLU   240      96.512  74.108  57.173  1.00  0.00           N  
ATOM   3936  CA  GLU   240      97.662  73.315  57.518  1.00  0.00           C  
ATOM   3937  C   GLU   240      97.439  72.244  58.661  1.00  0.00           C  
ATOM   3938  O   GLU   240      96.763  72.603  59.604  1.00  0.00           O  
ATOM   3939  CB  GLU   240      98.891  74.159  57.667  1.00  0.00           C  
ATOM   3940  CG  GLU   240      99.167  75.003  56.421  1.00  0.00           C  
ATOM   3941  CD  GLU   240      98.637  76.450  56.452  1.00  0.00           C  
ATOM   3942  OE1 GLU   240      97.430  76.707  56.655  1.00  0.00           O  
ATOM   3943  OE2 GLU   240      99.525  77.269  56.064  1.00  0.00           O1-
ATOM   3944  H   GLU   240      96.774  75.083  57.173  1.00  0.00           H  
ATOM   3945  HA  GLU   240      97.839  72.615  56.701  1.00  0.00           H  
ATOM   3946  HB2 GLU   240      98.713  74.736  58.575  1.00  0.00           H  
ATOM   3947  HB3 GLU   240      99.741  73.481  57.742  1.00  0.00           H  
ATOM   3948  HG2 GLU   240     100.242  75.056  56.245  1.00  0.00           H  
ATOM   3949  HG3 GLU   240      98.812  74.535  55.503  1.00  0.00           H  
ATOM   3950  N   VAL   241      97.987  71.012  58.481  1.00  0.00           N  
ATOM   3951  CA  VAL   241      97.735  69.805  59.295  1.00  0.00           C  
ATOM   3952  C   VAL   241      97.943  70.020  60.766  1.00  0.00           C  
ATOM   3953  O   VAL   241      99.099  70.169  61.266  1.00  0.00           O  
ATOM   3954  CB  VAL   241      98.367  68.551  58.800  1.00  0.00           C  
ATOM   3955  CG1 VAL   241      98.205  67.371  59.823  1.00  0.00           C  
ATOM   3956  CG2 VAL   241      97.913  68.124  57.436  1.00  0.00           C  
ATOM   3957  H   VAL   241      98.489  70.886  57.614  1.00  0.00           H  
ATOM   3958  HA  VAL   241      96.648  69.854  59.220  1.00  0.00           H  
ATOM   3959  HB  VAL   241      99.417  68.842  58.756  1.00  0.00           H  
ATOM   3960 HG11 VAL   241      98.536  67.610  60.834  1.00  0.00           H  
ATOM   3961 HG12 VAL   241      97.197  66.960  59.758  1.00  0.00           H  
ATOM   3962 HG13 VAL   241      98.864  66.645  59.346  1.00  0.00           H  
ATOM   3963 HG21 VAL   241      98.468  67.247  57.104  1.00  0.00           H  
ATOM   3964 HG22 VAL   241      96.860  67.843  57.444  1.00  0.00           H  
ATOM   3965 HG23 VAL   241      98.167  68.964  56.789  1.00  0.00           H  
ATOM   3966  N   GLY   242      96.901  69.883  61.516  1.00  0.00           N  
ATOM   3967  CA  GLY   242      96.863  70.188  62.977  1.00  0.00           C  
ATOM   3968  C   GLY   242      96.400  71.530  63.465  1.00  0.00           C  
ATOM   3969  O   GLY   242      96.223  71.702  64.671  1.00  0.00           O  
ATOM   3970  H   GLY   242      96.095  69.429  61.110  1.00  0.00           H  
ATOM   3971  HA2 GLY   242      96.301  69.497  63.605  1.00  0.00           H  
ATOM   3972  HA3 GLY   242      97.895  70.152  63.324  1.00  0.00           H  
ATOM   3973  N   LYS   243      96.245  72.568  62.560  1.00  0.00           N  
ATOM   3974  CA  LYS   243      95.921  73.939  62.994  1.00  0.00           C  
ATOM   3975  C   LYS   243      94.335  73.972  63.075  1.00  0.00           C  
ATOM   3976  O   LYS   243      93.573  73.529  62.191  1.00  0.00           O  
ATOM   3977  CB  LYS   243      96.585  75.001  62.120  1.00  0.00           C  
ATOM   3978  CG  LYS   243      98.088  74.756  61.934  1.00  0.00           C  
ATOM   3979  CD  LYS   243      98.853  76.039  61.553  1.00  0.00           C  
ATOM   3980  CE  LYS   243     100.327  75.678  61.314  1.00  0.00           C  
ATOM   3981  NZ  LYS   243     101.107  76.929  60.997  1.00  0.00           N1+
ATOM   3982  H   LYS   243      96.448  72.378  61.589  1.00  0.00           H  
ATOM   3983  HA  LYS   243      96.347  74.152  63.974  1.00  0.00           H  
ATOM   3984  HB2 LYS   243      96.233  74.796  61.109  1.00  0.00           H  
ATOM   3985  HB3 LYS   243      96.411  75.965  62.597  1.00  0.00           H  
ATOM   3986  HG2 LYS   243      98.530  74.305  62.822  1.00  0.00           H  
ATOM   3987  HG3 LYS   243      98.224  73.998  61.162  1.00  0.00           H  
ATOM   3988  HD2 LYS   243      98.443  76.468  60.639  1.00  0.00           H  
ATOM   3989  HD3 LYS   243      98.794  76.865  62.262  1.00  0.00           H  
ATOM   3990  HE2 LYS   243     100.745  75.175  62.186  1.00  0.00           H  
ATOM   3991  HE3 LYS   243     100.352  74.957  60.497  1.00  0.00           H  
ATOM   3992  HZ1 LYS   243     100.965  77.188  60.031  1.00  0.00           H  
ATOM   3993  HZ2 LYS   243     100.930  77.727  61.591  1.00  0.00           H  
ATOM   3994  HZ3 LYS   243     102.103  76.766  61.012  1.00  0.00           H  
ATOM   3995  N   GLN   244      93.863  74.720  64.092  1.00  0.00           N  
ATOM   3996  CA  GLN   244      92.417  74.923  64.412  1.00  0.00           C  
ATOM   3997  C   GLN   244      91.779  75.740  63.351  1.00  0.00           C  
ATOM   3998  O   GLN   244      92.353  76.849  63.052  1.00  0.00           O  
ATOM   3999  CB  GLN   244      92.249  75.412  65.804  1.00  0.00           C  
ATOM   4000  CG  GLN   244      90.846  75.863  66.264  1.00  0.00           C  
ATOM   4001  CD  GLN   244      89.870  74.712  66.489  1.00  0.00           C  
ATOM   4002  NE2 GLN   244      88.831  74.965  67.323  1.00  0.00           N  
ATOM   4003  OE1 GLN   244      90.010  73.602  65.992  1.00  0.00           O  
ATOM   4004  H   GLN   244      94.526  75.255  64.634  1.00  0.00           H  
ATOM   4005  HA  GLN   244      91.994  73.961  64.122  1.00  0.00           H  
ATOM   4006  HB2 GLN   244      92.731  74.760  66.532  1.00  0.00           H  
ATOM   4007  HB3 GLN   244      92.837  76.323  65.913  1.00  0.00           H  
ATOM   4008  HG2 GLN   244      91.061  76.260  67.256  1.00  0.00           H  
ATOM   4009  HG3 GLN   244      90.453  76.649  65.619  1.00  0.00           H  
ATOM   4010 HE21 GLN   244      88.067  74.323  67.477  1.00  0.00           H  
ATOM   4011 HE22 GLN   244      88.731  75.946  67.540  1.00  0.00           H  
ATOM   4012  N   PRO   245      90.696  75.341  62.645  1.00  0.00           N  
ATOM   4013  CA  PRO   245      90.100  76.240  61.602  1.00  0.00           C  
ATOM   4014  C   PRO   245      89.817  77.767  61.894  1.00  0.00           C  
ATOM   4015  O   PRO   245      89.594  78.143  63.032  1.00  0.00           O  
ATOM   4016  CB  PRO   245      88.794  75.488  61.234  1.00  0.00           C  
ATOM   4017  CG  PRO   245      89.124  74.064  61.414  1.00  0.00           C  
ATOM   4018  CD  PRO   245      89.898  74.085  62.678  1.00  0.00           C  
ATOM   4019  HA  PRO   245      90.783  76.129  60.760  1.00  0.00           H  
ATOM   4020  HB2 PRO   245      87.886  75.786  61.759  1.00  0.00           H  
ATOM   4021  HB3 PRO   245      88.595  75.717  60.187  1.00  0.00           H  
ATOM   4022  HG2 PRO   245      88.233  73.436  61.438  1.00  0.00           H  
ATOM   4023  HG3 PRO   245      89.723  73.839  60.532  1.00  0.00           H  
ATOM   4024  HD2 PRO   245      89.208  74.173  63.517  1.00  0.00           H  
ATOM   4025  HD3 PRO   245      90.484  73.171  62.781  1.00  0.00           H  
ATOM   4026  N   ILE   246      89.939  78.607  60.915  1.00  0.00           N  
ATOM   4027  CA  ILE   246      89.528  80.034  60.921  1.00  0.00           C  
ATOM   4028  C   ILE   246      88.631  80.330  59.698  1.00  0.00           C  
ATOM   4029  O   ILE   246      88.859  79.929  58.542  1.00  0.00           O  
ATOM   4030  CB  ILE   246      90.849  80.804  60.930  1.00  0.00           C  
ATOM   4031  CG1 ILE   246      91.780  80.588  62.142  1.00  0.00           C  
ATOM   4032  CG2 ILE   246      90.472  82.314  60.873  1.00  0.00           C  
ATOM   4033  CD1 ILE   246      93.198  81.140  61.791  1.00  0.00           C  
ATOM   4034  H   ILE   246      90.069  78.192  60.003  1.00  0.00           H  
ATOM   4035  HA  ILE   246      88.990  80.278  61.838  1.00  0.00           H  
ATOM   4036  HB  ILE   246      91.443  80.596  60.040  1.00  0.00           H  
ATOM   4037 HG12 ILE   246      91.318  81.098  62.987  1.00  0.00           H  
ATOM   4038 HG13 ILE   246      91.920  79.513  62.249  1.00  0.00           H  
ATOM   4039 HG21 ILE   246      89.936  82.522  59.946  1.00  0.00           H  
ATOM   4040 HG22 ILE   246      89.846  82.678  61.688  1.00  0.00           H  
ATOM   4041 HG23 ILE   246      91.338  82.975  60.905  1.00  0.00           H  
ATOM   4042 HD11 ILE   246      93.542  80.819  60.808  1.00  0.00           H  
ATOM   4043 HD12 ILE   246      93.112  82.227  61.798  1.00  0.00           H  
ATOM   4044 HD13 ILE   246      93.844  80.834  62.613  1.00  0.00           H  
ATOM   4045  N   ARG   247      87.544  81.075  60.044  1.00  0.00           N  
ATOM   4046  CA  ARG   247      86.524  81.566  59.075  1.00  0.00           C  
ATOM   4047  C   ARG   247      87.032  82.204  57.804  1.00  0.00           C  
ATOM   4048  O   ARG   247      87.727  83.186  57.886  1.00  0.00           O  
ATOM   4049  CB  ARG   247      85.589  82.472  59.855  1.00  0.00           C  
ATOM   4050  CG  ARG   247      84.710  81.604  60.705  1.00  0.00           C  
ATOM   4051  CD  ARG   247      83.393  81.115  60.045  1.00  0.00           C  
ATOM   4052  NE  ARG   247      83.539  80.293  58.835  1.00  0.00           N  
ATOM   4053  CZ  ARG   247      82.935  80.457  57.686  1.00  0.00           C  
ATOM   4054  NH1 ARG   247      83.201  79.742  56.592  1.00  0.00           N1+
ATOM   4055  NH2 ARG   247      82.010  81.304  57.426  1.00  0.00           N  
ATOM   4056  H   ARG   247      87.420  81.175  61.041  1.00  0.00           H  
ATOM   4057  HA  ARG   247      85.891  80.723  58.797  1.00  0.00           H  
ATOM   4058  HB2 ARG   247      86.095  83.229  60.453  1.00  0.00           H  
ATOM   4059  HB3 ARG   247      84.921  82.954  59.141  1.00  0.00           H  
ATOM   4060  HG2 ARG   247      85.236  80.736  61.103  1.00  0.00           H  
ATOM   4061  HG3 ARG   247      84.381  82.200  61.556  1.00  0.00           H  
ATOM   4062  HD2 ARG   247      82.714  80.600  60.725  1.00  0.00           H  
ATOM   4063  HD3 ARG   247      82.920  82.036  59.702  1.00  0.00           H  
ATOM   4064  HE  ARG   247      84.117  79.469  58.908  1.00  0.00           H  
ATOM   4065 HH11 ARG   247      84.060  79.213  56.541  1.00  0.00           H  
ATOM   4066 HH12 ARG   247      82.706  79.971  55.742  1.00  0.00           H  
ATOM   4067 HH21 ARG   247      81.469  81.852  58.079  1.00  0.00           H  
ATOM   4068 HH22 ARG   247      81.801  81.513  56.460  1.00  0.00           H  
ATOM   4069  N   GLU   248      86.772  81.459  56.685  1.00  0.00           N  
ATOM   4070  CA  GLU   248      87.027  81.906  55.314  1.00  0.00           C  
ATOM   4071  C   GLU   248      88.504  82.120  55.018  1.00  0.00           C  
ATOM   4072  O   GLU   248      88.834  82.919  54.158  1.00  0.00           O  
ATOM   4073  CB  GLU   248      86.193  83.099  54.989  1.00  0.00           C  
ATOM   4074  CG  GLU   248      84.686  83.205  55.382  1.00  0.00           C  
ATOM   4075  CD  GLU   248      83.911  84.013  54.363  1.00  0.00           C  
ATOM   4076  OE1 GLU   248      84.459  85.006  53.813  1.00  0.00           O  
ATOM   4077  OE2 GLU   248      82.724  83.712  54.090  1.00  0.00           O1-
ATOM   4078  H   GLU   248      86.337  80.552  56.777  1.00  0.00           H  
ATOM   4079  HA  GLU   248      86.766  81.117  54.609  1.00  0.00           H  
ATOM   4080  HB2 GLU   248      86.702  84.008  55.310  1.00  0.00           H  
ATOM   4081  HB3 GLU   248      86.260  83.161  53.903  1.00  0.00           H  
ATOM   4082  HG2 GLU   248      84.334  82.174  55.405  1.00  0.00           H  
ATOM   4083  HG3 GLU   248      84.462  83.588  56.378  1.00  0.00           H  
ATOM   4084  N   THR   249      89.415  81.401  55.699  1.00  0.00           N  
ATOM   4085  CA  THR   249      90.822  81.507  55.646  1.00  0.00           C  
ATOM   4086  C   THR   249      91.685  80.920  54.499  1.00  0.00           C  
ATOM   4087  O   THR   249      92.790  81.376  54.281  1.00  0.00           O  
ATOM   4088  CB  THR   249      91.422  81.054  56.988  1.00  0.00           C  
ATOM   4089  CG2 THR   249      91.693  79.500  56.937  1.00  0.00           C  
ATOM   4090  OG1 THR   249      92.654  81.674  57.352  1.00  0.00           O  
ATOM   4091  H   THR   249      89.123  80.718  56.383  1.00  0.00           H  
ATOM   4092  HA  THR   249      90.993  82.583  55.656  1.00  0.00           H  
ATOM   4093  HB  THR   249      90.720  81.253  57.797  1.00  0.00           H  
ATOM   4094  HG1 THR   249      92.518  82.608  57.529  1.00  0.00           H  
ATOM   4095 HG21 THR   249      90.720  79.048  56.750  1.00  0.00           H  
ATOM   4096 HG22 THR   249      92.539  79.145  56.348  1.00  0.00           H  
ATOM   4097 HG23 THR   249      91.943  79.113  57.925  1.00  0.00           H  
ATOM   4098  N   ASN   250      91.182  79.957  53.694  1.00  0.00           N  
ATOM   4099  CA  ASN   250      91.765  79.558  52.416  1.00  0.00           C  
ATOM   4100  C   ASN   250      90.706  79.246  51.294  1.00  0.00           C  
ATOM   4101  O   ASN   250      90.146  78.163  51.146  1.00  0.00           O  
ATOM   4102  CB  ASN   250      92.693  78.262  52.636  1.00  0.00           C  
ATOM   4103  CG  ASN   250      94.105  78.548  53.085  1.00  0.00           C  
ATOM   4104  ND2 ASN   250      94.316  78.187  54.332  1.00  0.00           N  
ATOM   4105  OD1 ASN   250      94.913  79.157  52.389  1.00  0.00           O  
ATOM   4106  H   ASN   250      90.256  79.579  53.835  1.00  0.00           H  
ATOM   4107  HA  ASN   250      92.377  80.371  52.026  1.00  0.00           H  
ATOM   4108  HB2 ASN   250      92.189  77.556  53.295  1.00  0.00           H  
ATOM   4109  HB3 ASN   250      92.767  77.805  51.649  1.00  0.00           H  
ATOM   4110 HD21 ASN   250      95.157  78.487  54.804  1.00  0.00           H  
ATOM   4111 HD22 ASN   250      93.530  77.795  54.830  1.00  0.00           H  
ATOM   4112  N   ILE   251      90.655  80.156  50.389  1.00  0.00           N  
ATOM   4113  CA  ILE   251      89.498  80.336  49.540  1.00  0.00           C  
ATOM   4114  C   ILE   251      89.477  79.465  48.307  1.00  0.00           C  
ATOM   4115  O   ILE   251      88.398  79.016  47.914  1.00  0.00           O  
ATOM   4116  CB  ILE   251      89.303  81.793  49.236  1.00  0.00           C  
ATOM   4117  CG1 ILE   251      89.052  82.694  50.517  1.00  0.00           C  
ATOM   4118  CG2 ILE   251      88.142  82.033  48.242  1.00  0.00           C  
ATOM   4119  CD1 ILE   251      87.873  82.136  51.296  1.00  0.00           C  
ATOM   4120  H   ILE   251      91.422  80.802  50.267  1.00  0.00           H  
ATOM   4121  HA  ILE   251      88.686  79.975  50.170  1.00  0.00           H  
ATOM   4122  HB  ILE   251      90.218  82.192  48.796  1.00  0.00           H  
ATOM   4123 HG12 ILE   251      89.899  82.547  51.187  1.00  0.00           H  
ATOM   4124 HG13 ILE   251      88.997  83.773  50.377  1.00  0.00           H  
ATOM   4125 HG21 ILE   251      88.411  81.561  47.297  1.00  0.00           H  
ATOM   4126 HG22 ILE   251      87.261  81.512  48.619  1.00  0.00           H  
ATOM   4127 HG23 ILE   251      87.909  83.088  48.104  1.00  0.00           H  
ATOM   4128 HD11 ILE   251      87.009  81.953  50.656  1.00  0.00           H  
ATOM   4129 HD12 ILE   251      88.125  81.417  52.075  1.00  0.00           H  
ATOM   4130 HD13 ILE   251      87.464  82.872  51.988  1.00  0.00           H  
ATOM   4131  N   TYR   252      90.678  79.172  47.766  1.00  0.00           N  
ATOM   4132  CA  TYR   252      90.723  78.454  46.459  1.00  0.00           C  
ATOM   4133  C   TYR   252      90.368  76.968  46.531  1.00  0.00           C  
ATOM   4134  O   TYR   252      90.295  76.228  45.526  1.00  0.00           O  
ATOM   4135  CB  TYR   252      92.215  78.504  45.927  1.00  0.00           C  
ATOM   4136  CG  TYR   252      93.306  77.505  46.381  1.00  0.00           C  
ATOM   4137  CD1 TYR   252      93.760  77.372  47.740  1.00  0.00           C  
ATOM   4138  CD2 TYR   252      93.623  76.529  45.397  1.00  0.00           C  
ATOM   4139  CE1 TYR   252      94.580  76.302  48.075  1.00  0.00           C  
ATOM   4140  CE2 TYR   252      94.597  75.588  45.729  1.00  0.00           C  
ATOM   4141  CZ  TYR   252      94.908  75.310  47.087  1.00  0.00           C  
ATOM   4142  OH  TYR   252      95.831  74.329  47.350  1.00  0.00           O  
ATOM   4143  H   TYR   252      91.505  79.667  48.067  1.00  0.00           H  
ATOM   4144  HA  TYR   252      90.146  78.924  45.663  1.00  0.00           H  
ATOM   4145  HB2 TYR   252      92.149  78.525  44.839  1.00  0.00           H  
ATOM   4146  HB3 TYR   252      92.562  79.516  46.135  1.00  0.00           H  
ATOM   4147  HD1 TYR   252      93.376  77.969  48.554  1.00  0.00           H  
ATOM   4148  HD2 TYR   252      93.316  76.646  44.368  1.00  0.00           H  
ATOM   4149  HE1 TYR   252      94.770  76.031  49.103  1.00  0.00           H  
ATOM   4150  HE2 TYR   252      95.022  74.928  44.987  1.00  0.00           H  
ATOM   4151  HH  TYR   252      95.821  74.216  48.303  1.00  0.00           H  
ATOM   4152  N   MET   253      90.098  76.569  47.738  1.00  0.00           N  
ATOM   4153  CA  MET   253      89.596  75.243  48.000  1.00  0.00           C  
ATOM   4154  C   MET   253      88.119  75.101  47.511  1.00  0.00           C  
ATOM   4155  O   MET   253      87.632  73.964  47.440  1.00  0.00           O  
ATOM   4156  CB  MET   253      89.737  74.875  49.490  1.00  0.00           C  
ATOM   4157  CG  MET   253      91.192  74.989  49.976  1.00  0.00           C  
ATOM   4158  SD  MET   253      92.373  73.804  49.290  1.00  0.00           S  
ATOM   4159  CE  MET   253      91.938  72.386  50.376  1.00  0.00           C  
ATOM   4160  H   MET   253      90.225  77.107  48.583  1.00  0.00           H  
ATOM   4161  HA  MET   253      90.136  74.493  47.423  1.00  0.00           H  
ATOM   4162  HB2 MET   253      89.098  75.473  50.140  1.00  0.00           H  
ATOM   4163  HB3 MET   253      89.461  73.823  49.555  1.00  0.00           H  
ATOM   4164  HG2 MET   253      91.543  76.017  49.886  1.00  0.00           H  
ATOM   4165  HG3 MET   253      91.156  74.780  51.045  1.00  0.00           H  
ATOM   4166  HE1 MET   253      90.951  72.005  50.114  1.00  0.00           H  
ATOM   4167  HE2 MET   253      92.765  71.689  50.244  1.00  0.00           H  
ATOM   4168  HE3 MET   253      91.965  72.701  51.419  1.00  0.00           H  
ATOM   4169  N   TYR   254      87.404  76.158  47.125  1.00  0.00           N  
ATOM   4170  CA  TYR   254      86.081  75.962  46.472  1.00  0.00           C  
ATOM   4171  C   TYR   254      86.193  75.222  45.133  1.00  0.00           C  
ATOM   4172  O   TYR   254      85.176  74.606  44.708  1.00  0.00           O  
ATOM   4173  CB  TYR   254      85.404  77.337  46.317  1.00  0.00           C  
ATOM   4174  CG  TYR   254      85.576  78.163  45.052  1.00  0.00           C  
ATOM   4175  CD1 TYR   254      84.788  78.011  43.938  1.00  0.00           C  
ATOM   4176  CD2 TYR   254      86.545  79.238  45.039  1.00  0.00           C  
ATOM   4177  CE1 TYR   254      84.883  78.903  42.859  1.00  0.00           C  
ATOM   4178  CE2 TYR   254      86.667  80.144  43.908  1.00  0.00           C  
ATOM   4179  CZ  TYR   254      85.854  79.954  42.787  1.00  0.00           C  
ATOM   4180  OH  TYR   254      86.074  80.653  41.670  1.00  0.00           O  
ATOM   4181  H   TYR   254      87.684  77.112  47.302  1.00  0.00           H  
ATOM   4182  HA  TYR   254      85.421  75.387  47.121  1.00  0.00           H  
ATOM   4183  HB2 TYR   254      84.364  77.051  46.475  1.00  0.00           H  
ATOM   4184  HB3 TYR   254      85.728  78.100  47.025  1.00  0.00           H  
ATOM   4185  HD1 TYR   254      84.037  77.235  43.931  1.00  0.00           H  
ATOM   4186  HD2 TYR   254      87.271  79.400  45.822  1.00  0.00           H  
ATOM   4187  HE1 TYR   254      84.273  78.781  41.976  1.00  0.00           H  
ATOM   4188  HE2 TYR   254      87.386  80.948  43.941  1.00  0.00           H  
ATOM   4189  HH  TYR   254      85.438  80.511  40.966  1.00  0.00           H  
ATOM   4190  N   LEU   255      87.355  75.205  44.492  1.00  0.00           N  
ATOM   4191  CA  LEU   255      87.527  74.821  43.085  1.00  0.00           C  
ATOM   4192  C   LEU   255      87.441  73.259  42.834  1.00  0.00           C  
ATOM   4193  O   LEU   255      86.860  72.866  41.845  1.00  0.00           O  
ATOM   4194  CB  LEU   255      88.897  75.418  42.560  1.00  0.00           C  
ATOM   4195  CG  LEU   255      89.106  76.904  42.578  1.00  0.00           C  
ATOM   4196  CD1 LEU   255      90.603  77.205  42.530  1.00  0.00           C  
ATOM   4197  CD2 LEU   255      88.460  77.500  41.379  1.00  0.00           C  
ATOM   4198  H   LEU   255      88.189  75.469  44.996  1.00  0.00           H  
ATOM   4199  HA  LEU   255      86.774  75.342  42.493  1.00  0.00           H  
ATOM   4200  HB2 LEU   255      89.681  75.013  43.200  1.00  0.00           H  
ATOM   4201  HB3 LEU   255      88.965  74.981  41.563  1.00  0.00           H  
ATOM   4202  HG  LEU   255      88.650  77.385  43.444  1.00  0.00           H  
ATOM   4203 HD11 LEU   255      91.126  76.808  43.400  1.00  0.00           H  
ATOM   4204 HD12 LEU   255      91.049  76.693  41.677  1.00  0.00           H  
ATOM   4205 HD13 LEU   255      90.688  78.291  42.493  1.00  0.00           H  
ATOM   4206 HD21 LEU   255      89.092  77.316  40.510  1.00  0.00           H  
ATOM   4207 HD22 LEU   255      87.508  76.986  41.248  1.00  0.00           H  
ATOM   4208 HD23 LEU   255      88.309  78.538  41.674  1.00  0.00           H  
ATOM   4209  N   TYR   256      87.788  72.472  43.823  1.00  0.00           N  
ATOM   4210  CA  TYR   256      87.639  71.030  43.927  1.00  0.00           C  
ATOM   4211  C   TYR   256      86.173  70.557  43.553  1.00  0.00           C  
ATOM   4212  O   TYR   256      85.933  69.604  42.826  1.00  0.00           O  
ATOM   4213  CB  TYR   256      87.868  70.450  45.338  1.00  0.00           C  
ATOM   4214  CG  TYR   256      87.464  69.016  45.537  1.00  0.00           C  
ATOM   4215  CD1 TYR   256      88.237  67.932  44.982  1.00  0.00           C  
ATOM   4216  CD2 TYR   256      86.498  68.694  46.471  1.00  0.00           C  
ATOM   4217  CE1 TYR   256      88.053  66.570  45.410  1.00  0.00           C  
ATOM   4218  CE2 TYR   256      86.259  67.359  46.919  1.00  0.00           C  
ATOM   4219  CZ  TYR   256      87.039  66.290  46.378  1.00  0.00           C  
ATOM   4220  OH  TYR   256      86.884  65.025  46.936  1.00  0.00           O  
ATOM   4221  H   TYR   256      88.310  72.930  44.557  1.00  0.00           H  
ATOM   4222  HA  TYR   256      88.376  70.581  43.261  1.00  0.00           H  
ATOM   4223  HB2 TYR   256      88.910  70.469  45.656  1.00  0.00           H  
ATOM   4224  HB3 TYR   256      87.288  71.034  46.053  1.00  0.00           H  
ATOM   4225  HD1 TYR   256      89.139  68.170  44.439  1.00  0.00           H  
ATOM   4226  HD2 TYR   256      85.875  69.457  46.914  1.00  0.00           H  
ATOM   4227  HE1 TYR   256      88.699  65.793  45.027  1.00  0.00           H  
ATOM   4228  HE2 TYR   256      85.632  67.252  47.792  1.00  0.00           H  
ATOM   4229  HH  TYR   256      87.463  64.391  46.507  1.00  0.00           H  
ATOM   4230  N   PHE   257      85.214  71.258  44.167  1.00  0.00           N  
ATOM   4231  CA  PHE   257      83.815  70.984  44.039  1.00  0.00           C  
ATOM   4232  C   PHE   257      83.323  71.406  42.667  1.00  0.00           C  
ATOM   4233  O   PHE   257      82.333  70.706  42.256  1.00  0.00           O  
ATOM   4234  CB  PHE   257      83.108  71.594  45.255  1.00  0.00           C  
ATOM   4235  CG  PHE   257      83.672  71.344  46.605  1.00  0.00           C  
ATOM   4236  CD1 PHE   257      83.204  70.228  47.287  1.00  0.00           C  
ATOM   4237  CD2 PHE   257      84.646  72.185  47.122  1.00  0.00           C  
ATOM   4238  CE1 PHE   257      83.809  70.016  48.535  1.00  0.00           C  
ATOM   4239  CE2 PHE   257      85.199  71.998  48.377  1.00  0.00           C  
ATOM   4240  CZ  PHE   257      84.780  70.899  49.093  1.00  0.00           C  
ATOM   4241  H   PHE   257      85.485  71.990  44.808  1.00  0.00           H  
ATOM   4242  HA  PHE   257      83.717  69.902  43.947  1.00  0.00           H  
ATOM   4243  HB2 PHE   257      83.212  72.658  45.040  1.00  0.00           H  
ATOM   4244  HB3 PHE   257      82.035  71.404  45.298  1.00  0.00           H  
ATOM   4245  HD1 PHE   257      82.529  69.505  46.852  1.00  0.00           H  
ATOM   4246  HD2 PHE   257      84.975  72.992  46.484  1.00  0.00           H  
ATOM   4247  HE1 PHE   257      83.508  69.107  49.035  1.00  0.00           H  
ATOM   4248  HE2 PHE   257      86.022  72.629  48.679  1.00  0.00           H  
ATOM   4249  HZ  PHE   257      85.368  70.641  49.961  1.00  0.00           H  
ATOM   4250  N   VAL   258      83.659  72.528  42.078  1.00  0.00           N  
ATOM   4251  CA  VAL   258      83.202  72.914  40.723  1.00  0.00           C  
ATOM   4252  C   VAL   258      83.971  72.204  39.593  1.00  0.00           C  
ATOM   4253  O   VAL   258      83.342  71.871  38.627  1.00  0.00           O  
ATOM   4254  CB  VAL   258      83.178  74.447  40.415  1.00  0.00           C  
ATOM   4255  CG1 VAL   258      82.072  75.085  41.191  1.00  0.00           C  
ATOM   4256  CG2 VAL   258      84.491  75.120  40.429  1.00  0.00           C  
ATOM   4257  H   VAL   258      84.187  73.178  42.643  1.00  0.00           H  
ATOM   4258  HA  VAL   258      82.150  72.659  40.600  1.00  0.00           H  
ATOM   4259  HB  VAL   258      82.876  74.515  39.370  1.00  0.00           H  
ATOM   4260 HG11 VAL   258      81.150  74.504  41.180  1.00  0.00           H  
ATOM   4261 HG12 VAL   258      82.535  75.199  42.172  1.00  0.00           H  
ATOM   4262 HG13 VAL   258      81.847  76.044  40.726  1.00  0.00           H  
ATOM   4263 HG21 VAL   258      84.302  76.193  40.389  1.00  0.00           H  
ATOM   4264 HG22 VAL   258      84.942  74.837  41.379  1.00  0.00           H  
ATOM   4265 HG23 VAL   258      85.124  74.699  39.647  1.00  0.00           H  
ATOM   4266  N   PHE   259      85.240  71.811  39.819  1.00  0.00           N  
ATOM   4267  CA  PHE   259      86.000  70.947  38.860  1.00  0.00           C  
ATOM   4268  C   PHE   259      85.300  69.594  38.667  1.00  0.00           C  
ATOM   4269  O   PHE   259      85.242  69.025  37.560  1.00  0.00           O  
ATOM   4270  CB  PHE   259      87.374  70.615  39.467  1.00  0.00           C  
ATOM   4271  CG  PHE   259      88.385  71.707  39.518  1.00  0.00           C  
ATOM   4272  CD1 PHE   259      89.593  71.473  40.147  1.00  0.00           C  
ATOM   4273  CD2 PHE   259      88.229  73.001  38.992  1.00  0.00           C  
ATOM   4274  CE1 PHE   259      90.613  72.388  40.224  1.00  0.00           C  
ATOM   4275  CE2 PHE   259      89.225  73.927  38.926  1.00  0.00           C  
ATOM   4276  CZ  PHE   259      90.495  73.620  39.539  1.00  0.00           C  
ATOM   4277  H   PHE   259      85.737  72.155  40.629  1.00  0.00           H  
ATOM   4278  HA  PHE   259      86.168  71.442  37.904  1.00  0.00           H  
ATOM   4279  HB2 PHE   259      87.165  70.384  40.512  1.00  0.00           H  
ATOM   4280  HB3 PHE   259      87.877  69.812  38.927  1.00  0.00           H  
ATOM   4281  HD1 PHE   259      89.699  70.479  40.556  1.00  0.00           H  
ATOM   4282  HD2 PHE   259      87.343  73.249  38.427  1.00  0.00           H  
ATOM   4283  HE1 PHE   259      91.510  72.108  40.757  1.00  0.00           H  
ATOM   4284  HE2 PHE   259      89.065  74.788  38.295  1.00  0.00           H  
ATOM   4285  HZ  PHE   259      91.336  74.285  39.404  1.00  0.00           H  
ATOM   4286  N   PHE   260      84.682  69.122  39.765  1.00  0.00           N  
ATOM   4287  CA  PHE   260      83.811  67.891  39.734  1.00  0.00           C  
ATOM   4288  C   PHE   260      82.537  68.229  38.897  1.00  0.00           C  
ATOM   4289  O   PHE   260      82.194  67.587  37.860  1.00  0.00           O  
ATOM   4290  CB  PHE   260      83.474  67.516  41.134  1.00  0.00           C  
ATOM   4291  CG  PHE   260      82.647  66.257  41.345  1.00  0.00           C  
ATOM   4292  CD1 PHE   260      83.239  64.985  41.109  1.00  0.00           C  
ATOM   4293  CD2 PHE   260      81.462  66.339  42.117  1.00  0.00           C  
ATOM   4294  CE1 PHE   260      82.616  63.786  41.589  1.00  0.00           C  
ATOM   4295  CE2 PHE   260      80.772  65.159  42.392  1.00  0.00           C  
ATOM   4296  CZ  PHE   260      81.333  63.901  42.134  1.00  0.00           C  
ATOM   4297  H   PHE   260      84.650  69.708  40.587  1.00  0.00           H  
ATOM   4298  HA  PHE   260      84.315  67.048  39.261  1.00  0.00           H  
ATOM   4299  HB2 PHE   260      84.344  67.419  41.783  1.00  0.00           H  
ATOM   4300  HB3 PHE   260      82.949  68.307  41.670  1.00  0.00           H  
ATOM   4301  HD1 PHE   260      84.184  64.931  40.590  1.00  0.00           H  
ATOM   4302  HD2 PHE   260      81.071  67.274  42.490  1.00  0.00           H  
ATOM   4303  HE1 PHE   260      83.053  62.858  41.249  1.00  0.00           H  
ATOM   4304  HE2 PHE   260      79.857  65.130  42.964  1.00  0.00           H  
ATOM   4305  HZ  PHE   260      80.697  63.033  42.225  1.00  0.00           H  
ATOM   4306  N   THR   261      81.791  69.207  39.363  1.00  0.00           N  
ATOM   4307  CA  THR   261      80.381  69.453  38.838  1.00  0.00           C  
ATOM   4308  C   THR   261      80.300  69.983  37.434  1.00  0.00           C  
ATOM   4309  O   THR   261      79.590  69.549  36.508  1.00  0.00           O  
ATOM   4310  CB  THR   261      79.552  70.209  39.814  1.00  0.00           C  
ATOM   4311  CG2 THR   261      79.221  69.286  40.977  1.00  0.00           C  
ATOM   4312  OG1 THR   261      80.251  71.417  40.144  1.00  0.00           O  
ATOM   4313  H   THR   261      82.141  69.648  40.201  1.00  0.00           H  
ATOM   4314  HA  THR   261      80.017  68.437  38.687  1.00  0.00           H  
ATOM   4315  HB  THR   261      78.582  70.480  39.397  1.00  0.00           H  
ATOM   4316  HG1 THR   261      79.726  71.876  40.803  1.00  0.00           H  
ATOM   4317 HG21 THR   261      78.862  68.294  40.703  1.00  0.00           H  
ATOM   4318 HG22 THR   261      79.962  69.426  41.763  1.00  0.00           H  
ATOM   4319 HG23 THR   261      78.332  69.727  41.428  1.00  0.00           H  
ATOM   4320  N   ILE   262      81.152  70.956  37.090  1.00  0.00           N  
ATOM   4321  CA  ILE   262      81.016  71.794  35.902  1.00  0.00           C  
ATOM   4322  C   ILE   262      82.039  71.346  34.823  1.00  0.00           C  
ATOM   4323  O   ILE   262      82.112  71.858  33.734  1.00  0.00           O  
ATOM   4324  CB  ILE   262      81.105  73.302  36.365  1.00  0.00           C  
ATOM   4325  CG1 ILE   262      80.260  73.674  37.593  1.00  0.00           C  
ATOM   4326  CG2 ILE   262      80.613  74.280  35.185  1.00  0.00           C  
ATOM   4327  CD1 ILE   262      78.707  73.348  37.588  1.00  0.00           C  
ATOM   4328  H   ILE   262      81.678  71.266  37.894  1.00  0.00           H  
ATOM   4329  HA  ILE   262      80.035  71.683  35.440  1.00  0.00           H  
ATOM   4330  HB  ILE   262      82.091  73.486  36.792  1.00  0.00           H  
ATOM   4331 HG12 ILE   262      80.780  73.165  38.405  1.00  0.00           H  
ATOM   4332 HG13 ILE   262      80.282  74.756  37.724  1.00  0.00           H  
ATOM   4333 HG21 ILE   262      80.462  75.238  35.683  1.00  0.00           H  
ATOM   4334 HG22 ILE   262      81.461  74.480  34.531  1.00  0.00           H  
ATOM   4335 HG23 ILE   262      79.710  73.843  34.758  1.00  0.00           H  
ATOM   4336 HD11 ILE   262      78.515  72.287  37.747  1.00  0.00           H  
ATOM   4337 HD12 ILE   262      78.133  73.854  38.364  1.00  0.00           H  
ATOM   4338 HD13 ILE   262      78.343  73.443  36.565  1.00  0.00           H  
ATOM   4339  N   PHE   263      82.948  70.433  35.130  1.00  0.00           N  
ATOM   4340  CA  PHE   263      84.056  70.062  34.210  1.00  0.00           C  
ATOM   4341  C   PHE   263      84.499  68.531  34.372  1.00  0.00           C  
ATOM   4342  O   PHE   263      85.575  68.142  33.915  1.00  0.00           O  
ATOM   4343  CB  PHE   263      85.232  71.044  34.493  1.00  0.00           C  
ATOM   4344  CG  PHE   263      84.853  72.578  34.356  1.00  0.00           C  
ATOM   4345  CD1 PHE   263      84.641  73.379  35.527  1.00  0.00           C  
ATOM   4346  CD2 PHE   263      84.734  73.049  33.082  1.00  0.00           C  
ATOM   4347  CE1 PHE   263      84.179  74.677  35.272  1.00  0.00           C  
ATOM   4348  CE2 PHE   263      84.494  74.393  32.832  1.00  0.00           C  
ATOM   4349  CZ  PHE   263      84.173  75.197  33.913  1.00  0.00           C  
ATOM   4350  H   PHE   263      83.099  70.074  36.062  1.00  0.00           H  
ATOM   4351  HA  PHE   263      83.710  70.143  33.180  1.00  0.00           H  
ATOM   4352  HB2 PHE   263      85.750  70.891  35.440  1.00  0.00           H  
ATOM   4353  HB3 PHE   263      86.073  70.848  33.827  1.00  0.00           H  
ATOM   4354  HD1 PHE   263      84.680  72.941  36.513  1.00  0.00           H  
ATOM   4355  HD2 PHE   263      84.868  72.325  32.292  1.00  0.00           H  
ATOM   4356  HE1 PHE   263      83.982  75.288  36.140  1.00  0.00           H  
ATOM   4357  HE2 PHE   263      84.542  74.734  31.808  1.00  0.00           H  
ATOM   4358  HZ  PHE   263      83.886  76.228  33.769  1.00  0.00           H  
ATOM   4359  N   GLY   264      83.668  67.740  34.986  1.00  0.00           N  
ATOM   4360  CA  GLY   264      84.036  66.357  35.294  1.00  0.00           C  
ATOM   4361  C   GLY   264      83.055  65.219  35.303  1.00  0.00           C  
ATOM   4362  O   GLY   264      82.292  64.990  34.358  1.00  0.00           O  
ATOM   4363  H   GLY   264      82.862  68.084  35.489  1.00  0.00           H  
ATOM   4364  HA2 GLY   264      84.767  66.070  34.538  1.00  0.00           H  
ATOM   4365  HA3 GLY   264      84.576  66.257  36.236  1.00  0.00           H  
ATOM   4366  N   SER   265      83.111  64.450  36.353  1.00  0.00           N  
ATOM   4367  CA  SER   265      82.244  63.249  36.418  1.00  0.00           C  
ATOM   4368  C   SER   265      80.797  63.500  36.249  1.00  0.00           C  
ATOM   4369  O   SER   265      80.139  63.146  35.252  1.00  0.00           O  
ATOM   4370  CB  SER   265      82.582  62.658  37.807  1.00  0.00           C  
ATOM   4371  OG  SER   265      81.745  61.572  37.908  1.00  0.00           O  
ATOM   4372  H   SER   265      83.710  64.741  37.113  1.00  0.00           H  
ATOM   4373  HA  SER   265      82.650  62.528  35.708  1.00  0.00           H  
ATOM   4374  HB2 SER   265      83.640  62.399  37.769  1.00  0.00           H  
ATOM   4375  HB3 SER   265      82.264  63.388  38.551  1.00  0.00           H  
ATOM   4376  HG  SER   265      82.285  60.896  38.325  1.00  0.00           H  
ATOM   4377  N   PHE   266      80.253  64.442  37.047  1.00  0.00           N  
ATOM   4378  CA  PHE   266      78.926  64.920  36.923  1.00  0.00           C  
ATOM   4379  C   PHE   266      78.506  65.558  35.556  1.00  0.00           C  
ATOM   4380  O   PHE   266      77.465  65.129  35.036  1.00  0.00           O  
ATOM   4381  CB  PHE   266      78.703  65.857  38.119  1.00  0.00           C  
ATOM   4382  CG  PHE   266      77.318  66.314  38.268  1.00  0.00           C  
ATOM   4383  CD1 PHE   266      76.308  65.507  38.818  1.00  0.00           C  
ATOM   4384  CD2 PHE   266      77.014  67.649  37.966  1.00  0.00           C  
ATOM   4385  CE1 PHE   266      75.003  66.100  39.018  1.00  0.00           C  
ATOM   4386  CE2 PHE   266      75.693  68.204  38.172  1.00  0.00           C  
ATOM   4387  CZ  PHE   266      74.691  67.393  38.657  1.00  0.00           C  
ATOM   4388  H   PHE   266      80.756  64.873  37.809  1.00  0.00           H  
ATOM   4389  HA  PHE   266      78.315  64.035  37.103  1.00  0.00           H  
ATOM   4390  HB2 PHE   266      78.903  65.179  38.948  1.00  0.00           H  
ATOM   4391  HB3 PHE   266      79.395  66.697  38.064  1.00  0.00           H  
ATOM   4392  HD1 PHE   266      76.470  64.502  39.179  1.00  0.00           H  
ATOM   4393  HD2 PHE   266      77.775  68.322  37.599  1.00  0.00           H  
ATOM   4394  HE1 PHE   266      74.255  65.480  39.490  1.00  0.00           H  
ATOM   4395  HE2 PHE   266      75.573  69.233  37.864  1.00  0.00           H  
ATOM   4396  HZ  PHE   266      73.695  67.792  38.775  1.00  0.00           H  
ATOM   4397  N   PHE   267      79.314  66.471  35.005  1.00  0.00           N  
ATOM   4398  CA  PHE   267      79.137  66.959  33.628  1.00  0.00           C  
ATOM   4399  C   PHE   267      78.944  65.741  32.593  1.00  0.00           C  
ATOM   4400  O   PHE   267      78.103  65.777  31.696  1.00  0.00           O  
ATOM   4401  CB  PHE   267      80.397  67.865  33.341  1.00  0.00           C  
ATOM   4402  CG  PHE   267      80.366  68.516  31.913  1.00  0.00           C  
ATOM   4403  CD1 PHE   267      79.605  69.584  31.713  1.00  0.00           C  
ATOM   4404  CD2 PHE   267      81.252  67.940  30.911  1.00  0.00           C  
ATOM   4405  CE1 PHE   267      79.608  70.178  30.445  1.00  0.00           C  
ATOM   4406  CE2 PHE   267      81.286  68.581  29.673  1.00  0.00           C  
ATOM   4407  CZ  PHE   267      80.482  69.749  29.480  1.00  0.00           C  
ATOM   4408  H   PHE   267      80.089  66.790  35.568  1.00  0.00           H  
ATOM   4409  HA  PHE   267      78.310  67.666  33.558  1.00  0.00           H  
ATOM   4410  HB2 PHE   267      80.285  68.694  34.040  1.00  0.00           H  
ATOM   4411  HB3 PHE   267      81.365  67.488  33.670  1.00  0.00           H  
ATOM   4412  HD1 PHE   267      78.877  69.922  32.435  1.00  0.00           H  
ATOM   4413  HD2 PHE   267      81.723  66.976  31.031  1.00  0.00           H  
ATOM   4414  HE1 PHE   267      78.922  70.994  30.273  1.00  0.00           H  
ATOM   4415  HE2 PHE   267      81.849  68.156  28.856  1.00  0.00           H  
ATOM   4416  HZ  PHE   267      80.552  70.291  28.549  1.00  0.00           H  
ATOM   4417  N   THR   268      79.798  64.708  32.702  1.00  0.00           N  
ATOM   4418  CA  THR   268      79.879  63.481  31.880  1.00  0.00           C  
ATOM   4419  C   THR   268      78.676  62.471  32.129  1.00  0.00           C  
ATOM   4420  O   THR   268      78.193  61.933  31.135  1.00  0.00           O  
ATOM   4421  CB  THR   268      81.212  62.904  32.039  1.00  0.00           C  
ATOM   4422  CG2 THR   268      81.439  61.881  30.916  1.00  0.00           C  
ATOM   4423  OG1 THR   268      82.207  63.928  31.852  1.00  0.00           O  
ATOM   4424  H   THR   268      80.458  64.734  33.466  1.00  0.00           H  
ATOM   4425  HA  THR   268      79.640  63.821  30.873  1.00  0.00           H  
ATOM   4426  HB  THR   268      81.375  62.403  32.993  1.00  0.00           H  
ATOM   4427  HG1 THR   268      82.353  64.471  32.630  1.00  0.00           H  
ATOM   4428 HG21 THR   268      81.443  62.240  29.887  1.00  0.00           H  
ATOM   4429 HG22 THR   268      82.406  61.451  31.175  1.00  0.00           H  
ATOM   4430 HG23 THR   268      80.799  61.000  30.867  1.00  0.00           H  
ATOM   4431  N   LEU   269      78.225  62.187  33.352  1.00  0.00           N  
ATOM   4432  CA  LEU   269      76.966  61.476  33.668  1.00  0.00           C  
ATOM   4433  C   LEU   269      75.730  62.163  33.078  1.00  0.00           C  
ATOM   4434  O   LEU   269      74.786  61.536  32.614  1.00  0.00           O  
ATOM   4435  CB  LEU   269      76.886  61.511  35.205  1.00  0.00           C  
ATOM   4436  CG  LEU   269      77.660  60.402  35.953  1.00  0.00           C  
ATOM   4437  CD1 LEU   269      77.695  60.644  37.403  1.00  0.00           C  
ATOM   4438  CD2 LEU   269      77.127  58.935  35.685  1.00  0.00           C  
ATOM   4439  H   LEU   269      78.723  62.496  34.175  1.00  0.00           H  
ATOM   4440  HA  LEU   269      76.887  60.471  33.255  1.00  0.00           H  
ATOM   4441  HB2 LEU   269      77.159  62.508  35.550  1.00  0.00           H  
ATOM   4442  HB3 LEU   269      75.848  61.266  35.430  1.00  0.00           H  
ATOM   4443  HG  LEU   269      78.698  60.450  35.625  1.00  0.00           H  
ATOM   4444 HD11 LEU   269      77.998  59.741  37.934  1.00  0.00           H  
ATOM   4445 HD12 LEU   269      78.563  61.219  37.726  1.00  0.00           H  
ATOM   4446 HD13 LEU   269      76.765  61.083  37.764  1.00  0.00           H  
ATOM   4447 HD21 LEU   269      77.685  58.221  36.291  1.00  0.00           H  
ATOM   4448 HD22 LEU   269      76.105  58.946  36.063  1.00  0.00           H  
ATOM   4449 HD23 LEU   269      77.064  58.834  34.601  1.00  0.00           H  
ATOM   4450  N   ASN   270      75.730  63.496  33.059  1.00  0.00           N  
ATOM   4451  CA  ASN   270      74.675  64.279  32.405  1.00  0.00           C  
ATOM   4452  C   ASN   270      74.661  64.116  30.831  1.00  0.00           C  
ATOM   4453  O   ASN   270      73.618  63.960  30.187  1.00  0.00           O  
ATOM   4454  CB  ASN   270      74.780  65.640  32.891  1.00  0.00           C  
ATOM   4455  CG  ASN   270      74.203  65.981  34.236  1.00  0.00           C  
ATOM   4456  ND2 ASN   270      74.812  65.768  35.385  1.00  0.00           N  
ATOM   4457  OD1 ASN   270      73.049  66.488  34.224  1.00  0.00           O  
ATOM   4458  H   ASN   270      76.466  63.975  33.558  1.00  0.00           H  
ATOM   4459  HA  ASN   270      73.711  63.877  32.716  1.00  0.00           H  
ATOM   4460  HB2 ASN   270      75.818  65.968  32.953  1.00  0.00           H  
ATOM   4461  HB3 ASN   270      74.248  66.266  32.174  1.00  0.00           H  
ATOM   4462 HD21 ASN   270      74.374  65.967  36.273  1.00  0.00           H  
ATOM   4463 HD22 ASN   270      75.755  65.416  35.297  1.00  0.00           H  
ATOM   4464  N   LEU   271      75.851  64.059  30.214  1.00  0.00           N  
ATOM   4465  CA  LEU   271      76.108  63.676  28.801  1.00  0.00           C  
ATOM   4466  C   LEU   271      75.792  62.201  28.485  1.00  0.00           C  
ATOM   4467  O   LEU   271      75.260  61.971  27.441  1.00  0.00           O  
ATOM   4468  CB  LEU   271      77.506  64.159  28.347  1.00  0.00           C  
ATOM   4469  CG  LEU   271      77.378  65.491  27.554  1.00  0.00           C  
ATOM   4470  CD1 LEU   271      76.947  66.638  28.512  1.00  0.00           C  
ATOM   4471  CD2 LEU   271      78.723  65.891  26.908  1.00  0.00           C  
ATOM   4472  H   LEU   271      76.626  64.169  30.852  1.00  0.00           H  
ATOM   4473  HA  LEU   271      75.352  64.219  28.234  1.00  0.00           H  
ATOM   4474  HB2 LEU   271      78.153  64.199  29.224  1.00  0.00           H  
ATOM   4475  HB3 LEU   271      77.923  63.401  27.685  1.00  0.00           H  
ATOM   4476  HG  LEU   271      76.609  65.433  26.783  1.00  0.00           H  
ATOM   4477 HD11 LEU   271      75.910  66.521  28.824  1.00  0.00           H  
ATOM   4478 HD12 LEU   271      77.639  66.487  29.341  1.00  0.00           H  
ATOM   4479 HD13 LEU   271      77.201  67.613  28.095  1.00  0.00           H  
ATOM   4480 HD21 LEU   271      79.414  66.110  27.722  1.00  0.00           H  
ATOM   4481 HD22 LEU   271      79.083  65.022  26.357  1.00  0.00           H  
ATOM   4482 HD23 LEU   271      78.520  66.659  26.162  1.00  0.00           H  
ATOM   4483  N   PHE   272      76.038  61.303  29.436  1.00  0.00           N  
ATOM   4484  CA  PHE   272      75.817  59.835  29.330  1.00  0.00           C  
ATOM   4485  C   PHE   272      74.392  59.412  29.070  1.00  0.00           C  
ATOM   4486  O   PHE   272      74.082  58.319  28.645  1.00  0.00           O  
ATOM   4487  CB  PHE   272      76.232  59.176  30.683  1.00  0.00           C  
ATOM   4488  CG  PHE   272      75.483  57.947  31.157  1.00  0.00           C  
ATOM   4489  CD1 PHE   272      74.357  58.077  32.011  1.00  0.00           C  
ATOM   4490  CD2 PHE   272      75.816  56.652  30.680  1.00  0.00           C  
ATOM   4491  CE1 PHE   272      73.517  56.932  32.316  1.00  0.00           C  
ATOM   4492  CE2 PHE   272      74.918  55.540  30.966  1.00  0.00           C  
ATOM   4493  CZ  PHE   272      73.762  55.705  31.771  1.00  0.00           C  
ATOM   4494  H   PHE   272      76.588  61.689  30.191  1.00  0.00           H  
ATOM   4495  HA  PHE   272      76.366  59.357  28.519  1.00  0.00           H  
ATOM   4496  HB2 PHE   272      77.303  59.035  30.828  1.00  0.00           H  
ATOM   4497  HB3 PHE   272      75.951  59.967  31.378  1.00  0.00           H  
ATOM   4498  HD1 PHE   272      73.994  59.009  32.417  1.00  0.00           H  
ATOM   4499  HD2 PHE   272      76.619  56.452  29.986  1.00  0.00           H  
ATOM   4500  HE1 PHE   272      72.686  56.984  33.005  1.00  0.00           H  
ATOM   4501  HE2 PHE   272      75.197  54.617  30.480  1.00  0.00           H  
ATOM   4502  HZ  PHE   272      73.177  54.818  31.965  1.00  0.00           H  
ATOM   4503  N   ILE   273      73.427  60.272  29.389  1.00  0.00           N  
ATOM   4504  CA  ILE   273      71.889  60.029  29.194  1.00  0.00           C  
ATOM   4505  C   ILE   273      71.710  59.841  27.617  1.00  0.00           C  
ATOM   4506  O   ILE   273      71.000  58.953  27.134  1.00  0.00           O  
ATOM   4507  CB  ILE   273      71.121  61.254  29.616  1.00  0.00           C  
ATOM   4508  CG1 ILE   273      71.346  61.510  31.144  1.00  0.00           C  
ATOM   4509  CG2 ILE   273      69.583  60.990  29.427  1.00  0.00           C  
ATOM   4510  CD1 ILE   273      70.546  62.773  31.679  1.00  0.00           C  
ATOM   4511  H   ILE   273      73.788  61.060  29.908  1.00  0.00           H  
ATOM   4512  HA  ILE   273      71.551  59.203  29.821  1.00  0.00           H  
ATOM   4513  HB  ILE   273      71.450  62.181  29.146  1.00  0.00           H  
ATOM   4514 HG12 ILE   273      71.015  60.681  31.769  1.00  0.00           H  
ATOM   4515 HG13 ILE   273      72.393  61.776  31.289  1.00  0.00           H  
ATOM   4516 HG21 ILE   273      69.214  60.217  30.101  1.00  0.00           H  
ATOM   4517 HG22 ILE   273      68.831  61.755  29.617  1.00  0.00           H  
ATOM   4518 HG23 ILE   273      69.411  60.823  28.363  1.00  0.00           H  
ATOM   4519 HD11 ILE   273      70.465  63.510  30.880  1.00  0.00           H  
ATOM   4520 HD12 ILE   273      69.567  62.432  32.016  1.00  0.00           H  
ATOM   4521 HD13 ILE   273      71.144  63.194  32.487  1.00  0.00           H  
ATOM   4522  N   GLY   274      72.420  60.708  26.903  1.00  0.00           N  
ATOM   4523  CA  GLY   274      72.514  60.609  25.416  1.00  0.00           C  
ATOM   4524  C   GLY   274      73.073  59.202  25.043  1.00  0.00           C  
ATOM   4525  O   GLY   274      72.665  58.535  24.073  1.00  0.00           O  
ATOM   4526  H   GLY   274      72.930  61.485  27.298  1.00  0.00           H  
ATOM   4527  HA2 GLY   274      71.562  60.670  24.888  1.00  0.00           H  
ATOM   4528  HA3 GLY   274      73.128  61.419  25.021  1.00  0.00           H  
ATOM   4529  N   VAL   275      74.129  58.781  25.793  1.00  0.00           N  
ATOM   4530  CA  VAL   275      74.924  57.586  25.477  1.00  0.00           C  
ATOM   4531  C   VAL   275      74.137  56.331  25.812  1.00  0.00           C  
ATOM   4532  O   VAL   275      74.263  55.406  24.980  1.00  0.00           O  
ATOM   4533  CB  VAL   275      76.236  57.638  26.235  1.00  0.00           C  
ATOM   4534  CG1 VAL   275      77.136  56.353  25.990  1.00  0.00           C  
ATOM   4535  CG2 VAL   275      77.163  58.865  26.121  1.00  0.00           C  
ATOM   4536  H   VAL   275      74.517  59.382  26.505  1.00  0.00           H  
ATOM   4537  HA  VAL   275      75.106  57.592  24.402  1.00  0.00           H  
ATOM   4538  HB  VAL   275      76.112  57.535  27.313  1.00  0.00           H  
ATOM   4539 HG11 VAL   275      77.158  56.155  24.919  1.00  0.00           H  
ATOM   4540 HG12 VAL   275      78.121  56.478  26.439  1.00  0.00           H  
ATOM   4541 HG13 VAL   275      76.772  55.497  26.559  1.00  0.00           H  
ATOM   4542 HG21 VAL   275      78.002  58.711  26.800  1.00  0.00           H  
ATOM   4543 HG22 VAL   275      77.655  58.952  25.152  1.00  0.00           H  
ATOM   4544 HG23 VAL   275      76.547  59.734  26.352  1.00  0.00           H  
ATOM   4545  N   ILE   276      73.265  56.260  26.806  1.00  0.00           N  
ATOM   4546  CA  ILE   276      72.336  55.110  26.958  1.00  0.00           C  
ATOM   4547  C   ILE   276      71.238  55.218  25.902  1.00  0.00           C  
ATOM   4548  O   ILE   276      70.947  54.134  25.371  1.00  0.00           O  
ATOM   4549  CB  ILE   276      71.963  54.906  28.413  1.00  0.00           C  
ATOM   4550  CG1 ILE   276      70.997  53.702  28.582  1.00  0.00           C  
ATOM   4551  CG2 ILE   276      71.330  56.170  29.006  1.00  0.00           C  
ATOM   4552  CD1 ILE   276      70.846  53.259  30.041  1.00  0.00           C  
ATOM   4553  H   ILE   276      73.103  57.152  27.251  1.00  0.00           H  
ATOM   4554  HA  ILE   276      72.979  54.286  26.649  1.00  0.00           H  
ATOM   4555  HB  ILE   276      72.907  54.729  28.928  1.00  0.00           H  
ATOM   4556 HG12 ILE   276      69.993  53.990  28.271  1.00  0.00           H  
ATOM   4557 HG13 ILE   276      71.336  52.869  27.966  1.00  0.00           H  
ATOM   4558 HG21 ILE   276      72.104  56.894  29.261  1.00  0.00           H  
ATOM   4559 HG22 ILE   276      70.596  56.618  28.336  1.00  0.00           H  
ATOM   4560 HG23 ILE   276      70.755  55.937  29.902  1.00  0.00           H  
ATOM   4561 HD11 ILE   276      70.221  52.368  30.103  1.00  0.00           H  
ATOM   4562 HD12 ILE   276      71.867  53.032  30.347  1.00  0.00           H  
ATOM   4563 HD13 ILE   276      70.370  54.002  30.680  1.00  0.00           H  
ATOM   4564  N   ILE   277      70.672  56.352  25.540  1.00  0.00           N  
ATOM   4565  CA  ILE   277      69.742  56.484  24.387  1.00  0.00           C  
ATOM   4566  C   ILE   277      70.361  55.958  23.097  1.00  0.00           C  
ATOM   4567  O   ILE   277      69.745  55.124  22.414  1.00  0.00           O  
ATOM   4568  CB  ILE   277      69.205  57.897  24.213  1.00  0.00           C  
ATOM   4569  CG1 ILE   277      68.164  58.254  25.291  1.00  0.00           C  
ATOM   4570  CG2 ILE   277      68.604  58.170  22.832  1.00  0.00           C  
ATOM   4571  CD1 ILE   277      67.720  59.713  25.316  1.00  0.00           C  
ATOM   4572  H   ILE   277      70.845  57.158  26.124  1.00  0.00           H  
ATOM   4573  HA  ILE   277      68.907  55.840  24.665  1.00  0.00           H  
ATOM   4574  HB  ILE   277      70.049  58.587  24.236  1.00  0.00           H  
ATOM   4575 HG12 ILE   277      67.264  57.665  25.117  1.00  0.00           H  
ATOM   4576 HG13 ILE   277      68.575  58.008  26.270  1.00  0.00           H  
ATOM   4577 HG21 ILE   277      68.255  59.189  22.663  1.00  0.00           H  
ATOM   4578 HG22 ILE   277      69.333  57.981  22.044  1.00  0.00           H  
ATOM   4579 HG23 ILE   277      67.755  57.513  22.642  1.00  0.00           H  
ATOM   4580 HD11 ILE   277      68.530  60.409  25.100  1.00  0.00           H  
ATOM   4581 HD12 ILE   277      66.961  59.868  24.549  1.00  0.00           H  
ATOM   4582 HD13 ILE   277      67.320  59.907  26.312  1.00  0.00           H  
ATOM   4583  N   ASP   278      71.592  56.226  22.825  1.00  0.00           N  
ATOM   4584  CA  ASP   278      72.327  55.570  21.680  1.00  0.00           C  
ATOM   4585  C   ASP   278      72.344  53.995  21.817  1.00  0.00           C  
ATOM   4586  O   ASP   278      72.291  53.384  20.724  1.00  0.00           O  
ATOM   4587  CB  ASP   278      73.738  56.231  21.562  1.00  0.00           C  
ATOM   4588  CG  ASP   278      73.777  57.789  21.390  1.00  0.00           C  
ATOM   4589  OD1 ASP   278      74.898  58.400  21.449  1.00  0.00           O  
ATOM   4590  OD2 ASP   278      72.700  58.390  21.030  1.00  0.00           O1-
ATOM   4591  H   ASP   278      72.120  56.879  23.386  1.00  0.00           H  
ATOM   4592  HA  ASP   278      71.882  55.837  20.721  1.00  0.00           H  
ATOM   4593  HB2 ASP   278      74.265  55.783  22.404  1.00  0.00           H  
ATOM   4594  HB3 ASP   278      74.190  55.741  20.699  1.00  0.00           H  
ATOM   4595  N   ASN   279      72.316  53.360  23.012  1.00  0.00           N  
ATOM   4596  CA  ASN   279      72.096  51.901  23.050  1.00  0.00           C  
ATOM   4597  C   ASN   279      70.611  51.544  22.726  1.00  0.00           C  
ATOM   4598  O   ASN   279      70.327  50.794  21.828  1.00  0.00           O  
ATOM   4599  CB  ASN   279      72.536  51.216  24.413  1.00  0.00           C  
ATOM   4600  CG  ASN   279      72.654  49.749  24.230  1.00  0.00           C  
ATOM   4601  ND2 ASN   279      73.691  49.174  23.711  1.00  0.00           N  
ATOM   4602  OD1 ASN   279      71.687  49.054  24.354  1.00  0.00           O  
ATOM   4603  H   ASN   279      72.288  53.796  23.923  1.00  0.00           H  
ATOM   4604  HA  ASN   279      72.667  51.396  22.271  1.00  0.00           H  
ATOM   4605  HB2 ASN   279      73.501  51.618  24.723  1.00  0.00           H  
ATOM   4606  HB3 ASN   279      71.857  51.539  25.202  1.00  0.00           H  
ATOM   4607 HD21 ASN   279      73.538  48.209  23.453  1.00  0.00           H  
ATOM   4608 HD22 ASN   279      74.554  49.655  23.501  1.00  0.00           H  
ATOM   4609  N   PHE   280      69.666  52.292  23.259  1.00  0.00           N  
ATOM   4610  CA  PHE   280      68.227  52.080  23.120  1.00  0.00           C  
ATOM   4611  C   PHE   280      67.581  52.525  21.799  1.00  0.00           C  
ATOM   4612  O   PHE   280      66.473  52.082  21.496  1.00  0.00           O  
ATOM   4613  CB  PHE   280      67.549  52.887  24.243  1.00  0.00           C  
ATOM   4614  CG  PHE   280      67.579  52.310  25.652  1.00  0.00           C  
ATOM   4615  CD1 PHE   280      67.443  50.919  26.067  1.00  0.00           C  
ATOM   4616  CD2 PHE   280      67.766  53.276  26.670  1.00  0.00           C  
ATOM   4617  CE1 PHE   280      67.432  50.650  27.479  1.00  0.00           C  
ATOM   4618  CE2 PHE   280      67.711  53.011  28.064  1.00  0.00           C  
ATOM   4619  CZ  PHE   280      67.545  51.636  28.430  1.00  0.00           C  
ATOM   4620  H   PHE   280      69.787  53.045  23.921  1.00  0.00           H  
ATOM   4621  HA  PHE   280      68.072  51.014  23.290  1.00  0.00           H  
ATOM   4622  HB2 PHE   280      67.898  53.912  24.118  1.00  0.00           H  
ATOM   4623  HB3 PHE   280      66.495  52.863  23.967  1.00  0.00           H  
ATOM   4624  HD1 PHE   280      67.343  50.189  25.278  1.00  0.00           H  
ATOM   4625  HD2 PHE   280      67.944  54.271  26.289  1.00  0.00           H  
ATOM   4626  HE1 PHE   280      67.398  49.616  27.790  1.00  0.00           H  
ATOM   4627  HE2 PHE   280      67.868  53.662  28.912  1.00  0.00           H  
ATOM   4628  HZ  PHE   280      67.536  51.389  29.481  1.00  0.00           H  
ATOM   4629  N   ASN   281      68.282  53.274  20.934  1.00  0.00           N  
ATOM   4630  CA  ASN   281      67.966  53.721  19.542  1.00  0.00           C  
ATOM   4631  C   ASN   281      67.892  52.463  18.691  1.00  0.00           C  
ATOM   4632  O   ASN   281      66.988  52.243  17.900  1.00  0.00           O  
ATOM   4633  CB  ASN   281      69.088  54.687  19.053  1.00  0.00           C  
ATOM   4634  CG  ASN   281      68.757  55.137  17.713  1.00  0.00           C  
ATOM   4635  ND2 ASN   281      69.549  54.845  16.753  1.00  0.00           N  
ATOM   4636  OD1 ASN   281      67.816  55.875  17.534  1.00  0.00           O  
ATOM   4637  H   ASN   281      69.065  53.757  21.353  1.00  0.00           H  
ATOM   4638  HA  ASN   281      66.982  54.190  19.511  1.00  0.00           H  
ATOM   4639  HB2 ASN   281      69.192  55.586  19.660  1.00  0.00           H  
ATOM   4640  HB3 ASN   281      70.071  54.215  19.067  1.00  0.00           H  
ATOM   4641 HD21 ASN   281      69.371  55.229  15.836  1.00  0.00           H  
ATOM   4642 HD22 ASN   281      70.324  54.208  16.871  1.00  0.00           H  
ATOM   4643  N   GLU   282      68.861  51.583  18.938  1.00  0.00           N  
ATOM   4644  CA  GLU   282      68.897  50.265  18.238  1.00  0.00           C  
ATOM   4645  C   GLU   282      67.844  49.265  18.740  1.00  0.00           C  
ATOM   4646  O   GLU   282      67.130  48.636  17.934  1.00  0.00           O  
ATOM   4647  CB  GLU   282      70.364  49.657  18.285  1.00  0.00           C  
ATOM   4648  CG  GLU   282      71.437  50.602  17.765  1.00  0.00           C  
ATOM   4649  CD  GLU   282      71.037  51.157  16.350  1.00  0.00           C  
ATOM   4650  OE1 GLU   282      70.896  50.354  15.395  1.00  0.00           O  
ATOM   4651  OE2 GLU   282      70.961  52.417  16.188  1.00  0.00           O1-
ATOM   4652  H   GLU   282      69.580  51.805  19.612  1.00  0.00           H  
ATOM   4653  HA  GLU   282      68.556  50.461  17.222  1.00  0.00           H  
ATOM   4654  HB2 GLU   282      70.553  49.385  19.324  1.00  0.00           H  
ATOM   4655  HB3 GLU   282      70.377  48.783  17.635  1.00  0.00           H  
ATOM   4656  HG2 GLU   282      71.597  51.429  18.457  1.00  0.00           H  
ATOM   4657  HG3 GLU   282      72.361  50.031  17.676  1.00  0.00           H  
ATOM   4658  N   GLN   283      67.633  49.235  20.105  1.00  0.00           N  
ATOM   4659  CA  GLN   283      66.468  48.476  20.705  1.00  0.00           C  
ATOM   4660  C   GLN   283      65.084  48.864  20.242  1.00  0.00           C  
ATOM   4661  O   GLN   283      64.195  48.032  20.030  1.00  0.00           O  
ATOM   4662  CB  GLN   283      66.530  48.498  22.243  1.00  0.00           C  
ATOM   4663  CG  GLN   283      67.923  48.121  22.763  1.00  0.00           C  
ATOM   4664  CD  GLN   283      67.983  47.891  24.247  1.00  0.00           C  
ATOM   4665  NE2 GLN   283      69.037  47.871  24.906  1.00  0.00           N  
ATOM   4666  OE1 GLN   283      66.953  47.624  24.869  1.00  0.00           O  
ATOM   4667  H   GLN   283      68.302  49.697  20.704  1.00  0.00           H  
ATOM   4668  HA  GLN   283      66.530  47.427  20.415  1.00  0.00           H  
ATOM   4669  HB2 GLN   283      66.176  49.474  22.576  1.00  0.00           H  
ATOM   4670  HB3 GLN   283      65.859  47.652  22.389  1.00  0.00           H  
ATOM   4671  HG2 GLN   283      68.271  47.187  22.321  1.00  0.00           H  
ATOM   4672  HG3 GLN   283      68.598  48.921  22.459  1.00  0.00           H  
ATOM   4673 HE21 GLN   283      68.988  47.477  25.835  1.00  0.00           H  
ATOM   4674 HE22 GLN   283      69.908  48.232  24.544  1.00  0.00           H  
ATOM   4675  N   LYS   284      64.847  50.158  19.899  1.00  0.00           N  
ATOM   4676  CA  LYS   284      63.642  50.642  19.274  1.00  0.00           C  
ATOM   4677  C   LYS   284      63.393  50.070  17.814  1.00  0.00           C  
ATOM   4678  O   LYS   284      62.215  49.848  17.444  1.00  0.00           O  
ATOM   4679  CB  LYS   284      63.691  52.125  19.304  1.00  0.00           C  
ATOM   4680  CG  LYS   284      62.450  52.944  18.743  1.00  0.00           C  
ATOM   4681  CD  LYS   284      61.262  53.138  19.696  1.00  0.00           C  
ATOM   4682  CE  LYS   284      59.959  53.734  19.152  1.00  0.00           C  
ATOM   4683  NZ  LYS   284      58.822  53.698  20.128  1.00  0.00           N1+
ATOM   4684  H   LYS   284      65.649  50.760  20.016  1.00  0.00           H  
ATOM   4685  HA  LYS   284      62.835  50.455  19.982  1.00  0.00           H  
ATOM   4686  HB2 LYS   284      63.916  52.423  20.328  1.00  0.00           H  
ATOM   4687  HB3 LYS   284      64.645  52.295  18.803  1.00  0.00           H  
ATOM   4688  HG2 LYS   284      62.906  53.871  18.396  1.00  0.00           H  
ATOM   4689  HG3 LYS   284      61.973  52.413  17.919  1.00  0.00           H  
ATOM   4690  HD2 LYS   284      60.968  52.137  20.011  1.00  0.00           H  
ATOM   4691  HD3 LYS   284      61.630  53.644  20.588  1.00  0.00           H  
ATOM   4692  HE2 LYS   284      60.125  54.779  18.891  1.00  0.00           H  
ATOM   4693  HE3 LYS   284      59.678  53.154  18.272  1.00  0.00           H  
ATOM   4694  HZ1 LYS   284      58.999  54.254  20.952  1.00  0.00           H  
ATOM   4695  HZ2 LYS   284      57.894  53.966  19.830  1.00  0.00           H  
ATOM   4696  HZ3 LYS   284      58.751  52.803  20.590  1.00  0.00           H  
ATOM   4697  N   LYS   285      64.495  49.692  17.095  1.00  0.00           N  
ATOM   4698  CA  LYS   285      64.492  49.025  15.829  1.00  0.00           C  
ATOM   4699  C   LYS   285      64.364  47.483  16.030  1.00  0.00           C  
ATOM   4700  O   LYS   285      63.427  46.835  15.499  1.00  0.00           O  
ATOM   4701  CB  LYS   285      65.733  49.357  14.979  1.00  0.00           C  
ATOM   4702  CG  LYS   285      65.506  50.741  14.288  1.00  0.00           C  
ATOM   4703  CD  LYS   285      66.839  51.209  13.698  1.00  0.00           C  
ATOM   4704  CE  LYS   285      67.871  51.744  14.701  1.00  0.00           C  
ATOM   4705  NZ  LYS   285      69.132  52.066  14.052  1.00  0.00           N1+
ATOM   4706  H   LYS   285      65.373  49.944  17.524  1.00  0.00           H  
ATOM   4707  HA  LYS   285      63.624  49.365  15.263  1.00  0.00           H  
ATOM   4708  HB2 LYS   285      66.654  49.462  15.552  1.00  0.00           H  
ATOM   4709  HB3 LYS   285      65.846  48.590  14.212  1.00  0.00           H  
ATOM   4710  HG2 LYS   285      64.759  50.619  13.504  1.00  0.00           H  
ATOM   4711  HG3 LYS   285      65.121  51.467  15.003  1.00  0.00           H  
ATOM   4712  HD2 LYS   285      67.283  50.392  13.128  1.00  0.00           H  
ATOM   4713  HD3 LYS   285      66.709  51.946  12.906  1.00  0.00           H  
ATOM   4714  HE2 LYS   285      67.528  52.653  15.195  1.00  0.00           H  
ATOM   4715  HE3 LYS   285      68.033  50.936  15.415  1.00  0.00           H  
ATOM   4716  HZ1 LYS   285      69.421  52.955  14.434  1.00  0.00           H  
ATOM   4717  HZ2 LYS   285      69.789  51.358  14.347  1.00  0.00           H  
ATOM   4718  HZ3 LYS   285      69.081  52.198  13.052  1.00  0.00           H  
ATOM   4719  N   LYS   286      65.261  46.856  16.831  1.00  0.00           N  
ATOM   4720  CA  LYS   286      65.298  45.404  17.190  1.00  0.00           C  
ATOM   4721  C   LYS   286      64.343  45.004  18.278  1.00  0.00           C  
ATOM   4722  O   LYS   286      64.727  44.206  19.181  1.00  0.00           O  
ATOM   4723  CB  LYS   286      66.756  45.034  17.531  1.00  0.00           C  
ATOM   4724  CG  LYS   286      67.866  45.256  16.471  1.00  0.00           C  
ATOM   4725  CD  LYS   286      69.282  44.820  16.761  1.00  0.00           C  
ATOM   4726  CE  LYS   286      70.177  45.195  15.624  1.00  0.00           C  
ATOM   4727  NZ  LYS   286      71.541  44.558  15.759  1.00  0.00           N1+
ATOM   4728  H   LYS   286      65.937  47.452  17.286  1.00  0.00           H  
ATOM   4729  HA  LYS   286      64.883  44.920  16.307  1.00  0.00           H  
ATOM   4730  HB2 LYS   286      66.959  45.618  18.428  1.00  0.00           H  
ATOM   4731  HB3 LYS   286      66.797  43.977  17.795  1.00  0.00           H  
ATOM   4732  HG2 LYS   286      67.472  44.793  15.567  1.00  0.00           H  
ATOM   4733  HG3 LYS   286      67.909  46.335  16.326  1.00  0.00           H  
ATOM   4734  HD2 LYS   286      69.617  45.315  17.672  1.00  0.00           H  
ATOM   4735  HD3 LYS   286      69.282  43.756  16.998  1.00  0.00           H  
ATOM   4736  HE2 LYS   286      69.718  44.746  14.743  1.00  0.00           H  
ATOM   4737  HE3 LYS   286      70.220  46.281  15.538  1.00  0.00           H  
ATOM   4738  HZ1 LYS   286      72.010  44.549  14.865  1.00  0.00           H  
ATOM   4739  HZ2 LYS   286      72.154  45.035  16.405  1.00  0.00           H  
ATOM   4740  HZ3 LYS   286      71.572  43.632  16.160  1.00  0.00           H  
ATOM   4741  N   ALA   287      63.108  45.418  18.121  1.00  0.00           N  
ATOM   4742  CA  ALA   287      62.002  45.243  19.054  1.00  0.00           C  
ATOM   4743  C   ALA   287      61.790  43.718  19.367  1.00  0.00           C  
ATOM   4744  O   ALA   287      61.754  42.879  18.515  1.00  0.00           O  
ATOM   4745  CB  ALA   287      60.776  45.835  18.400  1.00  0.00           C  
ATOM   4746  H   ALA   287      62.909  46.025  17.339  1.00  0.00           H  
ATOM   4747  HA  ALA   287      62.296  45.800  19.944  1.00  0.00           H  
ATOM   4748  HB1 ALA   287      60.936  46.913  18.368  1.00  0.00           H  
ATOM   4749  HB2 ALA   287      60.638  45.412  17.405  1.00  0.00           H  
ATOM   4750  HB3 ALA   287      59.950  45.601  19.071  1.00  0.00           H  
ATOM   4751  N   GLY   288      61.552  43.370  20.627  1.00  0.00           N  
ATOM   4752  CA  GLY   288      61.036  42.088  21.102  1.00  0.00           C  
ATOM   4753  C   GLY   288      59.508  41.834  20.965  1.00  0.00           C  
ATOM   4754  O   GLY   288      58.915  42.457  20.134  1.00  0.00           O  
ATOM   4755  H   GLY   288      61.419  44.143  21.265  1.00  0.00           H  
ATOM   4756  HA2 GLY   288      61.542  41.254  20.617  1.00  0.00           H  
ATOM   4757  HA3 GLY   288      61.323  42.043  22.153  1.00  0.00           H  
ATOM   4758  N   GLY   289      58.891  40.914  21.688  1.00  0.00           N  
ATOM   4759  CA  GLY   289      57.557  40.399  21.264  1.00  0.00           C  
ATOM   4760  C   GLY   289      56.455  41.237  21.783  1.00  0.00           C  
ATOM   4761  O   GLY   289      55.326  41.094  21.289  1.00  0.00           O  
ATOM   4762  H   GLY   289      59.197  40.609  22.601  1.00  0.00           H  
ATOM   4763  HA2 GLY   289      57.521  40.322  20.178  1.00  0.00           H  
ATOM   4764  HA3 GLY   289      57.490  39.373  21.626  1.00  0.00           H  
ATOM   4765  N   SER   290      56.723  42.305  22.510  1.00  0.00           N  
ATOM   4766  CA  SER   290      55.696  43.338  22.797  1.00  0.00           C  
ATOM   4767  C   SER   290      55.566  44.327  21.668  1.00  0.00           C  
ATOM   4768  O   SER   290      54.555  45.094  21.611  1.00  0.00           O  
ATOM   4769  CB  SER   290      55.957  44.134  24.037  1.00  0.00           C  
ATOM   4770  OG  SER   290      57.115  45.023  24.056  1.00  0.00           O  
ATOM   4771  H   SER   290      57.619  42.414  22.963  1.00  0.00           H  
ATOM   4772  HA  SER   290      54.723  42.851  22.872  1.00  0.00           H  
ATOM   4773  HB2 SER   290      55.059  44.746  24.119  1.00  0.00           H  
ATOM   4774  HB3 SER   290      56.094  43.419  24.848  1.00  0.00           H  
ATOM   4775  HG  SER   290      57.042  45.692  24.740  1.00  0.00           H  
ATOM   4776  N   LEU   291      56.611  44.390  20.822  1.00  0.00           N  
ATOM   4777  CA  LEU   291      56.784  45.177  19.630  1.00  0.00           C  
ATOM   4778  C   LEU   291      56.867  46.677  20.043  1.00  0.00           C  
ATOM   4779  O   LEU   291      56.824  47.557  19.170  1.00  0.00           O  
ATOM   4780  CB  LEU   291      55.732  44.823  18.586  1.00  0.00           C  
ATOM   4781  CG  LEU   291      55.404  43.310  18.224  1.00  0.00           C  
ATOM   4782  CD1 LEU   291      54.042  43.244  17.601  1.00  0.00           C  
ATOM   4783  CD2 LEU   291      56.369  42.723  17.160  1.00  0.00           C  
ATOM   4784  H   LEU   291      57.275  43.638  20.937  1.00  0.00           H  
ATOM   4785  HA  LEU   291      57.774  44.911  19.259  1.00  0.00           H  
ATOM   4786  HB2 LEU   291      54.794  45.317  18.838  1.00  0.00           H  
ATOM   4787  HB3 LEU   291      56.010  45.344  17.669  1.00  0.00           H  
ATOM   4788  HG  LEU   291      55.251  42.730  19.134  1.00  0.00           H  
ATOM   4789 HD11 LEU   291      53.857  42.250  17.194  1.00  0.00           H  
ATOM   4790 HD12 LEU   291      53.314  43.462  18.382  1.00  0.00           H  
ATOM   4791 HD13 LEU   291      53.999  43.993  16.810  1.00  0.00           H  
ATOM   4792 HD21 LEU   291      56.625  43.470  16.409  1.00  0.00           H  
ATOM   4793 HD22 LEU   291      57.303  42.546  17.694  1.00  0.00           H  
ATOM   4794 HD23 LEU   291      55.958  41.817  16.715  1.00  0.00           H  
ATOM   4795  N   GLU   292      57.119  47.009  21.314  1.00  0.00           N  
ATOM   4796  CA  GLU   292      57.425  48.363  21.774  1.00  0.00           C  
ATOM   4797  C   GLU   292      58.404  48.408  22.986  1.00  0.00           C  
ATOM   4798  O   GLU   292      58.526  47.425  23.704  1.00  0.00           O  
ATOM   4799  CB  GLU   292      56.129  49.081  22.154  1.00  0.00           C  
ATOM   4800  CG  GLU   292      56.164  50.572  22.593  1.00  0.00           C  
ATOM   4801  CD  GLU   292      57.217  51.390  21.767  1.00  0.00           C  
ATOM   4802  OE1 GLU   292      57.408  51.226  20.524  1.00  0.00           O  
ATOM   4803  OE2 GLU   292      57.935  52.157  22.411  1.00  0.00           O1-
ATOM   4804  H   GLU   292      56.935  46.321  22.029  1.00  0.00           H  
ATOM   4805  HA  GLU   292      57.747  48.903  20.884  1.00  0.00           H  
ATOM   4806  HB2 GLU   292      55.344  48.976  21.404  1.00  0.00           H  
ATOM   4807  HB3 GLU   292      55.831  48.483  23.015  1.00  0.00           H  
ATOM   4808  HG2 GLU   292      55.212  51.034  22.334  1.00  0.00           H  
ATOM   4809  HG3 GLU   292      56.406  50.575  23.656  1.00  0.00           H  
ATOM   4810  N   MET   293      59.164  49.515  23.166  1.00  0.00           N  
ATOM   4811  CA  MET   293      59.991  49.684  24.366  1.00  0.00           C  
ATOM   4812  C   MET   293      59.190  49.842  25.654  1.00  0.00           C  
ATOM   4813  O   MET   293      58.200  50.552  25.798  1.00  0.00           O  
ATOM   4814  CB  MET   293      60.919  50.898  24.177  1.00  0.00           C  
ATOM   4815  CG  MET   293      61.897  50.823  23.021  1.00  0.00           C  
ATOM   4816  SD  MET   293      62.996  49.379  23.145  1.00  0.00           S  
ATOM   4817  CE  MET   293      63.872  49.635  24.732  1.00  0.00           C  
ATOM   4818  H   MET   293      59.199  50.332  22.573  1.00  0.00           H  
ATOM   4819  HA  MET   293      60.433  48.697  24.504  1.00  0.00           H  
ATOM   4820  HB2 MET   293      60.373  51.835  24.064  1.00  0.00           H  
ATOM   4821  HB3 MET   293      61.554  50.984  25.058  1.00  0.00           H  
ATOM   4822  HG2 MET   293      61.383  50.778  22.061  1.00  0.00           H  
ATOM   4823  HG3 MET   293      62.536  51.704  22.960  1.00  0.00           H  
ATOM   4824  HE1 MET   293      64.499  48.767  24.936  1.00  0.00           H  
ATOM   4825  HE2 MET   293      64.429  50.572  24.712  1.00  0.00           H  
ATOM   4826  HE3 MET   293      63.131  49.607  25.530  1.00  0.00           H  
ATOM   4827  N   PHE   294      59.684  49.218  26.677  1.00  0.00           N  
ATOM   4828  CA  PHE   294      59.343  49.294  28.049  1.00  0.00           C  
ATOM   4829  C   PHE   294      57.811  49.024  28.410  1.00  0.00           C  
ATOM   4830  O   PHE   294      57.453  49.017  29.562  1.00  0.00           O  
ATOM   4831  CB  PHE   294      59.780  50.653  28.699  1.00  0.00           C  
ATOM   4832  CG  PHE   294      61.227  51.113  28.468  1.00  0.00           C  
ATOM   4833  CD1 PHE   294      62.264  50.357  28.958  1.00  0.00           C  
ATOM   4834  CD2 PHE   294      61.452  52.362  27.815  1.00  0.00           C  
ATOM   4835  CE1 PHE   294      63.573  50.849  28.743  1.00  0.00           C  
ATOM   4836  CE2 PHE   294      62.739  52.772  27.489  1.00  0.00           C  
ATOM   4837  CZ  PHE   294      63.828  52.049  28.064  1.00  0.00           C  
ATOM   4838  H   PHE   294      60.535  48.738  26.421  1.00  0.00           H  
ATOM   4839  HA  PHE   294      59.833  48.462  28.554  1.00  0.00           H  
ATOM   4840  HB2 PHE   294      59.015  51.381  28.431  1.00  0.00           H  
ATOM   4841  HB3 PHE   294      59.676  50.534  29.778  1.00  0.00           H  
ATOM   4842  HD1 PHE   294      62.189  49.400  29.454  1.00  0.00           H  
ATOM   4843  HD2 PHE   294      60.591  52.947  27.527  1.00  0.00           H  
ATOM   4844  HE1 PHE   294      64.332  50.179  29.118  1.00  0.00           H  
ATOM   4845  HE2 PHE   294      62.954  53.747  27.078  1.00  0.00           H  
ATOM   4846  HZ  PHE   294      64.796  52.499  27.894  1.00  0.00           H  
ATOM   4847  N   MET   295      57.010  48.519  27.450  1.00  0.00           N  
ATOM   4848  CA  MET   295      55.631  48.168  27.765  1.00  0.00           C  
ATOM   4849  C   MET   295      55.168  46.935  27.022  1.00  0.00           C  
ATOM   4850  O   MET   295      55.826  46.510  26.043  1.00  0.00           O  
ATOM   4851  CB  MET   295      54.805  49.444  27.444  1.00  0.00           C  
ATOM   4852  CG  MET   295      54.698  49.693  25.919  1.00  0.00           C  
ATOM   4853  SD  MET   295      53.636  51.127  25.414  1.00  0.00           S  
ATOM   4854  CE  MET   295      54.415  52.588  26.268  1.00  0.00           C  
ATOM   4855  H   MET   295      57.367  48.360  26.519  1.00  0.00           H  
ATOM   4856  HA  MET   295      55.476  47.903  28.811  1.00  0.00           H  
ATOM   4857  HB2 MET   295      53.811  49.303  27.868  1.00  0.00           H  
ATOM   4858  HB3 MET   295      55.213  50.363  27.866  1.00  0.00           H  
ATOM   4859  HG2 MET   295      55.691  49.958  25.558  1.00  0.00           H  
ATOM   4860  HG3 MET   295      54.456  48.790  25.359  1.00  0.00           H  
ATOM   4861  HE1 MET   295      55.334  52.813  25.726  1.00  0.00           H  
ATOM   4862  HE2 MET   295      53.746  53.448  26.259  1.00  0.00           H  
ATOM   4863  HE3 MET   295      54.569  52.246  27.291  1.00  0.00           H  
ATOM   4864  N   THR   296      53.996  46.340  27.364  1.00  0.00           N  
ATOM   4865  CA  THR   296      53.333  45.241  26.768  1.00  0.00           C  
ATOM   4866  C   THR   296      52.579  45.559  25.453  1.00  0.00           C  
ATOM   4867  O   THR   296      52.349  46.758  25.061  1.00  0.00           O  
ATOM   4868  CB  THR   296      52.450  44.619  27.861  1.00  0.00           C  
ATOM   4869  CG2 THR   296      53.217  44.298  29.101  1.00  0.00           C  
ATOM   4870  OG1 THR   296      51.296  45.375  28.022  1.00  0.00           O  
ATOM   4871  H   THR   296      53.547  46.758  28.166  1.00  0.00           H  
ATOM   4872  HA  THR   296      54.025  44.459  26.457  1.00  0.00           H  
ATOM   4873  HB  THR   296      52.052  43.714  27.402  1.00  0.00           H  
ATOM   4874  HG1 THR   296      50.762  44.862  28.633  1.00  0.00           H  
ATOM   4875 HG21 THR   296      54.165  43.789  28.926  1.00  0.00           H  
ATOM   4876 HG22 THR   296      53.334  45.220  29.670  1.00  0.00           H  
ATOM   4877 HG23 THR   296      52.605  43.598  29.670  1.00  0.00           H  
ATOM   4878  N   GLU   297      52.194  44.557  24.662  1.00  0.00           N  
ATOM   4879  CA  GLU   297      51.226  44.685  23.475  1.00  0.00           C  
ATOM   4880  C   GLU   297      49.777  45.130  23.827  1.00  0.00           C  
ATOM   4881  O   GLU   297      49.058  45.807  23.101  1.00  0.00           O  
ATOM   4882  CB  GLU   297      51.260  43.345  22.713  1.00  0.00           C  
ATOM   4883  CG  GLU   297      50.742  43.627  21.304  1.00  0.00           C  
ATOM   4884  CD  GLU   297      49.270  43.338  20.992  1.00  0.00           C  
ATOM   4885  OE1 GLU   297      48.575  42.688  21.800  1.00  0.00           O  
ATOM   4886  OE2 GLU   297      48.747  43.862  19.957  1.00  0.00           O1-
ATOM   4887  H   GLU   297      52.523  43.613  24.807  1.00  0.00           H  
ATOM   4888  HA  GLU   297      51.647  45.416  22.784  1.00  0.00           H  
ATOM   4889  HB2 GLU   297      52.309  43.062  22.634  1.00  0.00           H  
ATOM   4890  HB3 GLU   297      50.691  42.569  23.225  1.00  0.00           H  
ATOM   4891  HG2 GLU   297      51.113  44.612  21.020  1.00  0.00           H  
ATOM   4892  HG3 GLU   297      51.236  42.918  20.639  1.00  0.00           H  
ATOM   4893  N   ASP   298      49.333  44.934  25.049  1.00  0.00           N  
ATOM   4894  CA  ASP   298      48.181  45.663  25.589  1.00  0.00           C  
ATOM   4895  C   ASP   298      48.472  47.116  25.800  1.00  0.00           C  
ATOM   4896  O   ASP   298      47.704  47.964  25.292  1.00  0.00           O  
ATOM   4897  CB  ASP   298      47.626  44.953  26.813  1.00  0.00           C  
ATOM   4898  CG  ASP   298      46.745  43.788  26.413  1.00  0.00           C  
ATOM   4899  OD1 ASP   298      46.521  43.563  25.203  1.00  0.00           O  
ATOM   4900  OD2 ASP   298      46.120  43.082  27.253  1.00  0.00           O1-
ATOM   4901  H   ASP   298      49.995  44.395  25.588  1.00  0.00           H  
ATOM   4902  HA  ASP   298      47.389  45.750  24.844  1.00  0.00           H  
ATOM   4903  HB2 ASP   298      48.262  44.689  27.658  1.00  0.00           H  
ATOM   4904  HB3 ASP   298      46.964  45.687  27.271  1.00  0.00           H  
ATOM   4905  N   GLN   299      49.579  47.483  26.519  1.00  0.00           N  
ATOM   4906  CA  GLN   299      49.938  48.872  26.776  1.00  0.00           C  
ATOM   4907  C   GLN   299      50.273  49.553  25.405  1.00  0.00           C  
ATOM   4908  O   GLN   299      50.044  50.751  25.145  1.00  0.00           O  
ATOM   4909  CB  GLN   299      51.099  49.000  27.760  1.00  0.00           C  
ATOM   4910  CG  GLN   299      50.612  48.666  29.178  1.00  0.00           C  
ATOM   4911  CD  GLN   299      51.723  48.529  30.267  1.00  0.00           C  
ATOM   4912  NE2 GLN   299      51.495  49.189  31.376  1.00  0.00           N  
ATOM   4913  OE1 GLN   299      52.774  47.936  30.119  1.00  0.00           O  
ATOM   4914  H   GLN   299      50.192  46.731  26.800  1.00  0.00           H  
ATOM   4915  HA  GLN   299      48.999  49.276  27.154  1.00  0.00           H  
ATOM   4916  HB2 GLN   299      51.944  48.398  27.428  1.00  0.00           H  
ATOM   4917  HB3 GLN   299      51.376  50.053  27.703  1.00  0.00           H  
ATOM   4918  HG2 GLN   299      50.042  49.559  29.436  1.00  0.00           H  
ATOM   4919  HG3 GLN   299      49.891  47.850  29.134  1.00  0.00           H  
ATOM   4920 HE21 GLN   299      52.200  49.103  32.094  1.00  0.00           H  
ATOM   4921 HE22 GLN   299      50.729  49.825  31.544  1.00  0.00           H  
ATOM   4922  N   LYS   300      50.739  48.802  24.381  1.00  0.00           N  
ATOM   4923  CA  LYS   300      50.967  49.309  22.978  1.00  0.00           C  
ATOM   4924  C   LYS   300      49.680  49.813  22.311  1.00  0.00           C  
ATOM   4925  O   LYS   300      49.670  50.670  21.461  1.00  0.00           O  
ATOM   4926  CB  LYS   300      51.643  48.258  22.087  1.00  0.00           C  
ATOM   4927  CG  LYS   300      51.983  48.757  20.640  1.00  0.00           C  
ATOM   4928  CD  LYS   300      52.792  47.645  19.911  1.00  0.00           C  
ATOM   4929  CE  LYS   300      52.599  47.791  18.455  1.00  0.00           C  
ATOM   4930  NZ  LYS   300      51.280  47.368  18.072  1.00  0.00           N1+
ATOM   4931  H   LYS   300      50.870  47.834  24.637  1.00  0.00           H  
ATOM   4932  HA  LYS   300      51.624  50.176  23.034  1.00  0.00           H  
ATOM   4933  HB2 LYS   300      52.556  48.034  22.637  1.00  0.00           H  
ATOM   4934  HB3 LYS   300      51.115  47.305  22.062  1.00  0.00           H  
ATOM   4935  HG2 LYS   300      51.052  48.934  20.102  1.00  0.00           H  
ATOM   4936  HG3 LYS   300      52.555  49.671  20.804  1.00  0.00           H  
ATOM   4937  HD2 LYS   300      53.826  47.920  20.123  1.00  0.00           H  
ATOM   4938  HD3 LYS   300      52.636  46.661  20.352  1.00  0.00           H
[truncated: 379,254 more chars]
